# Supplementary material for: Time-of-day defines NAD+ efficacy to treat diet-induced metabolic disease by synchronizing the hepatic clock in mice
Source: Nat Commun. 2023 Mar 27;14:1685. doi: 10.1038/s41467-023-37286-2 (PMC10043291; doi:10.1038/s41467-023-37286-2)
Supplement: Supplementary file 4 — Supplementary Data 1 [file 41467_2023_37286_MOESM4_ESM.xlsx]

## Sheet: Figure 1
Figure 1b							Figure 1c							Figure 1d							Figure 1e							Figure 1f							Figure 1g							Figure 1h
Two-way ANOVA	Ordinary						Two-way ANOVA	Ordinary						Two-way ANOVA	Ordinary						ANOVA summary DAY 10							ANOVA summary DAY 10							ANOVA summary DAY 10							ANOVA summary DAY 10
Alpha	0.05						Alpha	0.05						Alpha	0.05						F	9.554						F	23.62						F	71.5						F	9.188
																					P value	0.0033						P value	<0,0001						P value	<0,0001						P value	0.0038
Source of Variation	% of total variation	P value	P value summary	Significant?			Source of Variation	% of total variation	P value	P value summary	Significant?			Source of Variation	% of total variation	P value	P value summary	Significant?			P value summary	**						P value summary	****						P value summary	****						P value summary	**
Interaction	5.172	<0,0001	****	Yes			Interaction	30.81	<0,0001	****	Yes			Interaction	15.34	0.0108	*	Yes			Significant diff. among means (P < 0.05)?	Yes						Significant diff. among means (P < 0.05)?	Yes						Significant diff. among means (P < 0.05)?	Yes						Significant diff. among means (P < 0.05)?	Yes
Row Factor	35.7	<0,0001	****	Yes			Diet	33.61	<0,0001	****	Yes			Time	24.73	<0,0001	****	Yes			R squared	0.6143						R squared	0.7842						R squared	0.9226						R squared	0.605
Column Factor	29.15	<0,0001	****	Yes			time	0.6027	0.1653	ns	No			Diet	32.61	<0,0001	****	Yes
ANOVA table	SS	DF	MS	F (DFn, DFd)	P value		ANOVA table	SS (Type III)	DF	MS	F (DFn, DFd)	P value		ANOVA table	SS (Type III)	DF	MS	F (DFn, DFd)	P value		Tukey's multiple comparisons test	Mean Diff,	95,00% CI of diff,	Significant?	Summary	Adjusted P Value		Tukey's multiple comparisons test	Mean Diff,	95,00% CI of diff,	Significant?	Summary	Adjusted P Value		Tukey's multiple comparisons test	Mean Diff,	95,00% CI of diff,	Significant?	Summary	Adjusted P Value		Tukey's multiple comparisons test	Mean Diff,	95,00% CI of diff,	Significant?	Summary	Adjusted P Value
Interaction	1151	22	52.34	F (22, 684) = 5,364	P<0,0001		Interaction	669.9	8	83.74	F (8, 212) = 23,20	P<0,0001		Interaction	10.02	6	1.671	F (6, 37) = 3,285	P=0,0108		CD vs. HF	-0.5587	-0,8997 to -0,2177	Yes	**	0.0024		CD vs. HF	-0.2522	-0,3822 to -0,1222	Yes	***	0.0005		CD vs. HF	-0.6427	-0,7912 to -0,4942	Yes	****	<0,0001		CD vs. HF	-0.2811	-0,5104 to -0,05186	Yes	*	0.017
Row Factor	7946	11	722.4	F (11, 684) = 74,04	P<0,0001		Diet	730.7	4	182.7	F (4, 212) = 50,61	P<0,0001		Time	16.16	3	5.387	F (3, 37) = 10,59	P<0,0001		CD vs. HFN	-0.2705	-0,6115 to 0,07057	No	ns	0.1282		CD vs. HFN	0.058	-0,06644 to 0,1824	No	ns	0.4569		CD vs. HFN	-0.1714	-0,3199 to -0,02296	Yes	*	0.024		CD vs. HFN	0.06561	-0,1636 to 0,2949	No	ns	0.7315
Column Factor	6489	2	3245	F (2, 684) = 332,6	P<0,0001		time	13.1	2	6.552	F (2, 212) = 1,815	P=0,1653		Diet	21.31	2	10.66	F (2, 37) = 20,95	P<0,0001		HF vs. HFN	0.2882	-0,05280 to 0,6293	No	ns	0.1018		HF vs. HFN	0.3102	0,1858 to 0,4346	Yes	****	<0,0001		HF vs. HFN	0.4712	0,3227 to 0,6197	Yes	****	<0,0001		HF vs. HFN	0.3467	0,1175 to 0,5760	Yes	**	0.0044
Residual	6673	684	9.756				Residual	765.3	212	3.61				Residual	18.82	37	0.5086
Tukey's multiple comparisons test	Mean Diff,	95,00% CI of diff,	Significant?	Summary	Adjusted P Value		Tukey's multiple comparisons test	Predicted (LS) mean diff,	95,00% CI of diff,	Significant?	Summary	Adjusted P Value		Tukey's multiple comparisons test	Predicted (LS) mean diff,	95,00% CI of diff,	Significant?	Summary	Adjusted P Value		ANOVA summary DAY 20							ANOVA summary DAY 20							ANOVA summary DAY 20							ANOVA summary DAY 20
Row 1																					F	15.91						F	10.28						F	21.05						F	6.179
CD vs. HF	-1.343	-3,663 to 0,9769	No	ns	0.3627		ZT0							ZT0							P value	0.0004						P value	0.0021						P value	0.0001						P value	0.0143
CD vs. HFN	-1.007	-3,327 to 1,313	No	ns	0.5648		CD vs. HF	-4.828	-6,465 to -3,190	Yes	****	<0,0001		CD vs. HF	-0.9057	-2,137 to 0,3254	No	ns	0.1849		P value summary	***						P value summary	**						P value summary	***						P value summary	*
HF vs. HFN	0.3362	-1,984 to 2,656	No	ns	0.9381		CD vs. HFN	-1.843	-3,480 to -0,2052	Yes	*	0.0231		CD vs. HFN	-1.114	-2,345 to 0,1171	No	ns	0.0828		Significant diff. among means (P < 0.05)?	Yes						Significant diff. among means (P < 0.05)?	Yes						Significant diff. among means (P < 0.05)?	Yes						Significant diff. among means (P < 0.05)?	Yes
							HF vs. HFN	2.985	1,348 to 4,623	Yes	****	<0,0001		HF vs. HFN	-0.2083	-1,440 to 1,023	No	ns	0.9104		R squared	0.7262						R squared	0.6127						R squared	0.7782						R squared	0.5074
Row 2
CD vs. HF	-3.766	-6,086 to -1,446	Yes	***	0.0004		ZT6							ZT6
CD vs. HFN	-3.165	-5,485 to -0,8451	Yes	**	0.004		CD vs. HF	-1.21	-2,778 to 0,3580	No	ns	0.1651		CD vs. HF	-1.122	-2,353 to 0,1095	No	ns	0.0802		Tukey's multiple comparisons test	Mean Diff,	95,00% CI of diff,	Significant?	Summary	Adjusted P Value		Tukey's multiple comparisons test	Mean Diff,	95,00% CI of diff,	Significant?	Summary	Adjusted P Value		Tukey's multiple comparisons test	Mean Diff,	95,00% CI of diff,	Significant?	Summary	Adjusted P Value		Tukey's multiple comparisons test	Mean Diff,	95,00% CI of diff,	Significant?	Summary	Adjusted P Value
HF vs. HFN	0.6004	-1,720 to 2,920	No	ns	0.8159		CD vs. HFN	-0.04984	-1,618 to 1,518	No	ns	0.9969		CD vs. HFN	-0.3316	-1,563 to 0,8996	No	ns	0.7893		CD vs. HF	-0.5641	-0,8355 to -0,2928	Yes	***	0.0003		CD vs. HF	-0.1801	-0,3045 to -0,05576	Yes	**	0.0056		CD vs. HF	-0.4226	-0,6006 to -0,2446	Yes	***	0.0001		CD vs. HF	-0.3113	-0,5999 to -0,02262	Yes	*	0.0345
							HF vs. HFN	1.16	-0,3349 to 2,655	No	ns	0.1618		HF vs. HFN	0.7901	-0,4410 to 2,021	No	ns	0.2725		CD vs. HFN	-0.1912	-0,4625 to 0,08020	No	ns	0.1869		CD vs. HFN	0.003681	-0,1154 to 0,1228	No	ns	0.9963		CD vs. HFN	-0.1299	-0,3079 to 0,04813	No	ns	0.1683		CD vs. HFN	0.03367	-0,2550 to 0,3223	No	ns	0.9482
Row 3																					HF vs. HFN	0.373	0,1016 to 0,6443	Yes	**	0.0084		HF vs. HFN	0.1838	0,06473 to 0,3029	Yes	**	0.0035		HF vs. HFN	0.2927	0,1147 to 0,4708	Yes	**	0.0024		HF vs. HFN	0.3449	0,05629 to 0,6335	Yes	*	0.0198
CD vs. HF	-3.83	-6,150 to -1,510	Yes	***	0.0003		ZT12							ZT12
CD vs. HFN	-3.591	-5,911 to -1,271	Yes	***	0.0009		CD vs. HF	6.192	4,555 to 7,830	Yes	****	<0,0001		CD vs. HF	-2.645	-3,876 to -1,414	Yes	****	<0,0001
HF vs. HFN	0.2391	-2,081 to 2,559	No	ns	0.9682		CD vs. HFN	2.417	0,7796 to 4,055	Yes	**	0.0017		CD vs. HFN	-0.1397	-1,371 to 1,091	No	ns	0.9586
							HF vs. HFN	-3.775	-5,412 to -2,137	Yes	****	<0,0001		HF vs. HFN	2.505	1,274 to 3,736	Yes	****	<0,0001
Row 4
CD vs. HF	-4.277	-6,597 to -1,957	Yes	****	<0,0001		ZT18							ZT18
CD vs. HFN	-4.186	-6,506 to -1,865	Yes	****	<0,0001		CD vs. HF	1.714	-0,05046 to 3,478	No	ns	0.059		CD vs. HF	-1.455	-2,686 to -0,2233	Yes	*	0.0175
HF vs. HFN	0.09138	-2,229 to 2,411	No	ns	0.9953		CD vs. HFN	0.1274	-1,539 to 1,794	No	ns	0.9822		CD vs. HFN	0.4426	-0,7254 to 1,611	No	ns	0.6281
							HF vs. HFN	-1.586	-3,323 to 0,1506	No	ns	0.0814		HF vs. HFN	1.897	0,7291 to 3,065	Yes	***	0.0009
Row 5
CD vs. HF	-6.021	-8,341 to -3,701	Yes	****	<0,0001
CD vs. HFN	-5.23	-7,550 to -2,910	Yes	****	<0,0001
HF vs. HFN	0.7906	-1,529 to 3,111	No	ns	0.7029
Row 6
CD vs. HF	-6.819	-9,139 to -4,499	Yes	****	<0,0001
CD vs. HFN	-6.11	-8,430 to -3,790	Yes	****	<0,0001
HF vs. HFN	0.7088	-1,611 to 3,029	No	ns	0.7531
Row 7
CD vs. HF	-7.652	-9,972 to -5,332	Yes	****	<0,0001
CD vs. HFN	-7.31	-9,630 to -4,990	Yes	****	<0,0001
HF vs. HFN	0.3424	-1,978 to 2,662	No	ns	0.9359
Row 8
CD vs. HF	-8.536	-10,86 to -6,216	Yes	****	<0,0001
CD vs. HFN	-8.19	-10,51 to -5,870	Yes	****	<0,0001
HF vs. HFN	0.3459	-1,974 to 2,666	No	ns	0.9347
Row 9
CD vs. HF	-9.301	-11,62 to -6,981	Yes	****	<0,0001
CD vs. HFN	-9.06	-11,38 to -6,740	Yes	****	<0,0001
HF vs. HFN	0.2406	-2,079 to 2,561	No	ns	0.9678
Row 10
CD vs. HF	-10.27	-12,59 to -7,948	Yes	****	<0,0001
CD vs. HFN	-8.4	-10,72 to -6,080	Yes	****	<0,0001
HF vs. HFN	1.868	-0,4518 to 4,188	No	ns	0.1419
Row 11
CD vs. HF	-9.916	-12,24 to -7,596	Yes	****	<0,0001
CD vs. HFN	-6.87	-9,190 to -4,550	Yes	****	<0,0001
HF vs. HFN	3.046	0,7265 to 5,366	Yes	**	0.006
Row 12
CD vs. HF	-9.762	-12,08 to -7,442	Yes	****	<0,0001
CD vs. HFN	-6.95	-9,270 to -4,630	Yes	****	<0,0001
HF vs. HFN	2.812	0,4923 to 5,132	Yes	*	0.0126

## Sheet: Figure 2
Figure 2b							Figure 2c							Figure 2d							Figure 2e							Figure 2f
ANOVA summary							ANOVA summary							Two-way ANOVA	Ordinary						Two-way ANOVA	Ordinary						Two-way ANOVA	Ordinary
F	34.89						F	31.68						Alpha	0.05						Alpha	0.05						Alpha	0.05
P value	<0,0001						P value	<0,0001
P value summary	****						P value summary	****						Source of Variation	% of total variation	P value	P value summary	Significant?			Source of Variation	% of total variation	P value	P value summary	Significant?			Source of Variation	% of total variation	P value	P value summary	Significant?
Significant diff. among means (P < 0.05)?	Yes						Significant diff. among means (P < 0.05)?	Yes						Interaction	7.065	0.0003	***	Yes			Interaction	32.77	0.0256	*	Yes			Interaction	23.47	0.0314	*	Yes
R squared	0.7441						R squared	0.7253						Row Factor	4.902	0.0005	***	Yes			Row Factor	13.06	0.0758	ns	No			Row Factor	7.421	0.2171	ns	No
														Column Factor	61.6	<0,0001	****	Yes			Column Factor	36.46	0.0012	**	Yes			Column Factor	13.59	0.0073	**	Yes
Tukey's multiple comparisons test	Mean Diff,	95,00% CI of diff,	Significant?	Summary	Adjusted P Value		Tukey's multiple comparisons test	Mean Diff,	95,00% CI of diff,	Significant?	Summary	Adjusted P Value
CD vs. HF	-22.83	-30,06 to -15,59	Yes	****	<0,0001		CD vs. HF	-2978	-4018 to -1938	Yes	****	<0,0001		Tukey's multiple comparisons test	Predicted (LS) mean diff,	95,00% CI of diff,	Significant?	Summary	Adjusted P Value		Tukey's multiple comparisons test	Predicted (LS) mean diff,	95,00% CI of diff,	Significant?	Summary	Adjusted P Value		Tukey's multiple comparisons test	Mean Diff,	95,00% CI of diff,	Significant?	Summary	Adjusted P Value
CD vs. HFN	-4.417	-11,66 to 2,822	No	ns	0.298		CD vs. HFN	-227.2	-1267 to 812,9	No	ns	0.8497
HF vs. HFN	18.41	11,17 to 25,65	Yes	****	<0,0001		HF vs. HFN	2750	1710 to 3790	Yes	****	<0,0001		ZT0							ZT0							ZT0
														CD vs. HF	-50.88	-63,20 to -38,56	Yes	****	<0,0001		CD vs. HF	-5.109	-7,535 to -2,684	Yes	***	0.0003		CD vs. HF	0.4813	0,06037 to 0,9023	Yes	*	0.0216
														CD vs. HFN	-26.63	-38,95 to -14,31	Yes	****	<0,0001		CD vs. HFN	-2.018	-4,444 to 0,4073	No	ns	0.1079		CD vs. HFN	0.2245	-0,1965 to 0,6454	No	ns	0.4068
														HF vs. HFN	24.25	11,93 to 36,57	Yes	****	<0,0001		HF vs. HFN	3.091	0,6654 to 5,516	Yes	*	0.0135		HF vs. HFN	-0.2569	-0,6778 to 0,1641	No	ns	0.3105
														ZT6							ZT6							ZT6
														CD vs. HF	-21.47	-33,79 to -9,144	Yes	***	0.0002		CD vs. HF	-2.118	-4,544 to 0,3073	No	ns	0.0897		CD vs. HF	-0.263	-0,6840 to 0,1579	No	ns	0.2939
														CD vs. HFN	-23.84	-36,16 to -11,52	Yes	****	<0,0001		CD vs. HFN	0.5182	-1,907 to 2,944	No	ns	0.8383		CD vs. HFN	-0.2945	-0,7155 to 0,1265	No	ns	0.2181
														HF vs. HFN	-2.374	-14,70 to 9,948	No	ns	0.891		HF vs. HFN	2.636	0,2108 to 5,062	Yes	*	0.0332		HF vs. HFN	-0.03145	-0,4524 to 0,3895	No	ns	0.9821
														ZT12							ZT12							ZT12
														CD vs. HF	-51.32	-63,98 to -38,66	Yes	****	<0,0001		CD vs. HF	-1.1	-3,526 to 1,326	No	ns	0.47		CD vs. HF	0.5479	0,1269 to 0,9689	Yes	**	0.0079
														CD vs. HFN	-32.91	-45,23 to -20,58	Yes	****	<0,0001		CD vs. HFN	0.7909	-1,635 to 3,216	No	ns	0.6685		CD vs. HFN	0.136	-0,2850 to 0,5570	No	ns	0.7153
														HF vs. HFN	18.42	5,759 to 31,08	Yes	**	0.0022		HF vs. HFN	1.891	-0,5346 to 4,316	No	ns	0.1359		HF vs. HFN	-0.4119	-0,8328 to 0,009093	No	ns	0.0563
														ZT18							ZT18							ZT18
														CD vs. HF	-33.67	-45,99 to -21,35	Yes	****	<0,0001		CD vs. HF	-0.1727	-2,598 to 2,253	No	ns	0.9803		CD vs. HF	0.01155	-0,4094 to 0,4325	No	ns	0.9976
														CD vs. HFN	-29.87	-42,19 to -17,55	Yes	****	<0,0001		CD vs. HFN	-0.8818	-3,307 to 1,544	No	ns	0.6087		CD vs. HFN	0.1002	-0,3208 to 0,5211	No	ns	0.8332
														HF vs. HFN	3.804	-8,517 to 16,13	No	ns	0.744		HF vs. HFN	-0.7091	-3,135 to 1,716	No	ns	0.7219		HF vs. HFN	0.08862	-0,3324 to 0,5096	No	ns	0.8668
														ANOVA summary All							ANOVA summary AUC							ANOVA summary AUC
														F	90.65						F	5.466						F	9.572
														P value	<0,0001						P value	0.0205						P value	0.0033
														P value summary	****						P value summary	*						P value summary	**
														Significant diff. among means (P < 0.05)?	Yes						Significant diff. among means (P < 0.05)?	Yes						Significant diff. among means (P < 0.05)?	Yes
														R squared	0.6098						R squared	0.4767						R squared	0.6147
														Tukey's multiple comparisons test	Mean Diff,	95,00% CI of diff,	Significant?	Summary	Adjusted P Value		Tukey's multiple comparisons test	Mean Diff,	95,00% CI of diff,	Significant?	Summary	Adjusted P Value		Tukey's multiple comparisons test	Mean Diff,	95,00% CI of diff,	Significant?	Summary	Adjusted P Value
														CD vs. HF	-39.07	-46,20 to -31,94	Yes	****	<0,0001		CD vs. HF	-0.2063	-0,3903 to -0,02235	Yes	*	0.0281		CD vs. HF	0.3024	0,09129 to 0,5136	Yes	**	0.0064
														CD vs. HFN	-28.31	-35,40 to -21,22	Yes	****	<0,0001		CD vs. HFN	-0.01912	-0,2031 to 0,1649	No	ns	0.9586		CD vs. HFN	0.005162	-0,2060 to 0,2163	No	ns	0.9977
														HF vs. HFN	10.76	3,627 to 17,89	Yes	**	0.0014		HF vs. HFN	0.1872	0,003223 to 0,3712	Yes	*	0.046		HF vs. HFN	-0.2973	-0,5084 to -0,08613	Yes	**	0.0071

## Sheet: Figure 3
	Figure 3c
BMAL1	Two-way ANOVA	Ordinary
	Alpha	0.05
	Source of Variation	% of total variation	P value	P value summary	Significant?
	Interaction	7.787	0.0301	*	Yes
	Time	80.48	<0,0001	****	Yes
	Diet	0.2701	0.7052	ns	No
CRY1	Two-way ANOVA	Ordinary
	Alpha	0.05
	Source of Variation	% of total variation	P value	P value summary	Significant?
	Interaction	14.58	<0,0001	****	Yes
	Time	38.01	<0,0001	****	Yes
	Diet	43.75	<0,0001	****	Yes
PER2	Two-way ANOVA	Ordinary
	Alpha	0.05
	Source of Variation	% of total variation	P value	P value summary	Significant?
	Interaction	8.139	<0,0001	****	Yes
	Time	73.19	<0,0001	****	Yes
	Diet	16.8	<0,0001	****	Yes
REVERBa	Two-way ANOVA	Ordinary
	Alpha	0.05
	Source of Variation	% of total variation	P value	P value summary	Significant?
	Interaction	6.404	<0,0001	****	Yes
	Time	92.38	<0,0001	****	Yes
	Diet	0.7289	<0,0001	****	Yes

## Sheet: Figure 5
Figure 5a							Figure 5b							Figure 5d							Figure 5e							Figure 5f							Figure 5g							Figure 5h							Figure 5l
Two-way ANOVA	Ordinary						ANOVA summary							Two-way ANOVA	Ordinary						ANOVA summary DAY 0							ANOVA summary DAY 0							Two-way ANOVA GTT	Ordinary						Two-way ANOVA	Ordinary						Two-way ANOVA
Alpha	0.05						F	11.76						Alpha	0.05						F	21.01						F	85.49						Alpha	0.05						Alpha	0.05						Alpha
							P value	<0,0001													P value	<0,0001						P value	<0,0001
Source of Variation	% of total variation	P value	P value summary	Significant?			P value summary	****						Source of Variation	% of total variation	P value	P value summary	Significant?			P value summary	****						P value summary	****						Source of Variation	% of total variation	P value	P value summary	Significant?			Source of Variation	% of total variation	P value	P value summary	Significant?			Source of Variation
Interaction	4.242	<0,0001	****	Yes			Significant diff. among means (P < 0.05)?	Yes						Interaction	7.553	0.0153	*	Yes			Significant diff. among means (P < 0.05)?	Yes						Significant diff. among means (P < 0.05)?	Yes						Interaction	6.242	0.0259	*	Yes			Interaction	26.48	<0,0001	****	Yes			Interaction
Week	48.66	<0,0001	****	Yes			R squared	0.3115						Time	11.36	0.0001	***	Yes			R squared	0.6496						R squared	0.8593						Week	14.89	<0,0001	****	Yes			Time	15.91	<0,0001	****	Yes			citokine
Diet	18.87	<0,0001	****	Yes										Treatment	43.28	<0,0001	****	Yes																	Diet	60.96	<0,0001	****	Yes			Treatment	13.13	<0,0001	****	Yes			Diet
																					Tukey's multiple comparisons test	Mean Diff,	95,00% CI of diff,	Significant?	Summary	Adjusted P Value		Tukey's multiple comparisons test	Mean Diff,	95,00% CI of diff,	Significant?	Summary	Adjusted P Value
Tukey's multiple comparisons test	Predicted (LS) mean diff,	95,00% CI of diff,	Significant?	Summary	Adjusted P Value		Tukey's multiple comparisons test	Mean Diff,	95,00% CI of diff,	Significant?	Summary	Adjusted P Value		Tukey's multiple comparisons test	Predicted (LS) mean diff,	95,00% CI of diff,	Significant?	Summary	Adjusted P Value		CD vs. HF	-0.4979	-0,7091 to -0,2868	Yes	****	<0,0001		CD vs. HF	-0.837	-0,9962 to -0,6779	Yes	****	<0,0001		Tukey's multiple comparisons test	Predicted (LS) mean diff,	95,00% CI of diff,	Significant?	Summary	Adjusted P Value									Tukey's multiple comparisons test
Row 1							cd vs. hf	-6.416	-12,52 to -0,3113	Yes	*	0.0356									CD vs. HFN	-0.432	-0,6492 to -0,2148	Yes	****	<0,0001		CD vs. HFN	-0.8104	-1,001 to -0,6196	Yes	****	<0,0001									ANOVA summary
CD_2 vs. HF_2	-1.033	-3,550 to 1,484	No	ns	0.5982		cd vs. hfn	8.057	1,787 to 14,33	Yes	**	0.0062		ZT6							CD vs. HFN23	-0.5713	-0,7958 to -0,3468	Yes	****	<0,0001		CD vs. HFN23	-0.7979	-0,9887 to -0,6071	Yes	****	<0,0001		Day 0							F	9.448						cd vs. hf
CD_2 vs. HFN23	0.38	-1,726 to 2,486	No	ns	0.9052		cd vs. hfn23	-0.07753	-6,348 to 6,193	No	ns	>0,9999		CD vs. HF	-2.496	-4,319 to -0,6720	Yes	**	0.0034		HF vs. HFN	0.0659	-0,1561 to 0,2879	No	ns	0.8532		HF vs. HFN	0.0266	-0,1642 to 0,2174	No	ns	0.9821		CD vs. HFN	18.29	8,338 to 28,25	Yes	***	0.0002		P value	<0,0001						cd vs. hfn
HF_2 vs. HFN23	1.413	-0,6925 to 3,519	No	ns	0.2554		hf vs. hfn	14.47	8,069 to 20,88	Yes	****	<0,0001		CD vs. HFN	-0.9771	-2,801 to 0,8465	No	ns	0.4942		HF vs. HFN23	-0.07337	-0,3026 to 0,1559	No	ns	0.823		HF vs. HFN23	0.03913	-0,1517 to 0,2299	No	ns	0.9464		CD vs. HFN23	18.7	8,742 to 28,65	Yes	***	0.0002		P value summary	****						cd vs. hfn23
							hf vs. hfn23	6.339	-0,06563 to 12,74	No	ns	0.0534		CD vs. HFN23	-2.715	-4,664 to -0,7653	Yes	**	0.0028		HFN vs. HFN23	-0.1393	-0,3741 to 0,09554	No	ns	0.3911		HFN vs. HFN23	0.01253	-0,2054 to 0,2304	No	ns	0.9987		HFN vs. HFN23	0.4043	-9,550 to 10,36	No	ns	0.9946		Significant diff. among means (P < 0.05)?	Yes						hf vs. hfn
Row 2							hfn vs. hfn23	-8.135	-14,70 to -1,572	Yes	**	0.0089		HF vs. HFN	1.519	-0,3051 to 3,342	No	ns	0.1347																							R squared	0.1635						hf vs. hfn23
CD_2 vs. HF_2	-2.167	-4,684 to 0,3503	No	ns	0.1073									HF vs. HFN23	-0.2192	-2,169 to 1,730	No	ns	0.9908																Day 10														hfn vs. hfn23
CD_2 vs. HFN23	-1.487	-3,592 to 0,6192	No	ns	0.2212		n =24 for CD and HF and 19 for HFN and HFN23							HFN vs. HFN23	-1.738	-3,687 to 0,2118	No	ns	0.097																CD vs. HFN	19.17	9,217 to 29,12	Yes	***	0.0001		Bonferroni's multiple comparisons test	Mean Diff,	95,00% CI of diff,	Significant?	Summary	Adjusted P Value
HF_2 vs. HFN23	0.68	-1,426 to 2,786	No	ns	0.7274																ANOVA summary DAY 20							ANOVA summary DAY 20							CD vs. HFN23	32.92	22,97 to 42,87	Yes	****	<0,0001		CD vs. HF	-30.03	-48,87 to -11,20	Yes	***	0.0002
														ZT18							ANOVA summary							F	15.69						HFN vs. HFN23	13.75	3,795 to 23,70	Yes	**	0.0049		CD vs. HFN11	2.229	-16,73 to 21,18	No	ns	>0,9999
Row 3														CD vs. HF	-1.672	-3,552 to 0,2078	No	ns	0.0981		F	12.66						P value	<0,0001													CD vs. HFN23	-17.43	-36,78 to 1,922	No	ns	0.1034
CD_2 vs. HF_2	-3.433	-5,950 to -0,9164	Yes	**	0.0042									CD vs. HFN	0.4332	-1,390 to 2,257	No	ns	0.9226		P value	<0,0001						P value summary	****						Day 20							HF vs. HFN11	32.26	13,55 to 50,97	Yes	****	<0,0001
CD_2 vs. HFN23	-2.66	-4,766 to -0,5542	Yes	**	0.0089									CD vs. HFN23	-4.638	-6,587 to -2,688	Yes	****	<0,0001		P value summary	****						Significant diff. among means (P < 0.05)?	Yes						CD vs. HFN	9.248	-0,7056 to 19,20	No	ns	0.073		HF vs. HFN23	12.6	-6,505 to 31,71	No	ns	0.4787
HF_2 vs. HFN23	0.7733	-1,332 to 2,879	No	ns	0.6627									HF vs. HFN	2.105	0,2254 to 3,985	Yes	*	0.0223		Significant diff. among means (P < 0.05)?	Yes						R squared	0.5113						CD vs. HFN23	25.95	16,00 to 35,90	Yes	****	<0,0001		HFN11 vs. HFN23	-19.66	-38,89 to -0,4308	Yes	*	0.0421
														HF vs. HFN23	-2.966	-4,968 to -0,9636	Yes	**	0.0013		R squared	0.5204													HFN vs. HFN23	16.7	6,749 to 26,66	Yes	***	0.0006
Row 4														HFN vs. HFN23	-5.071	-7,020 to -3,121	Yes	****	<0,0001
CD_2 vs. HF_2	-5.5	-8,017 to -2,983	Yes	****	<0,0001																Tukey's multiple comparisons test	Mean Diff,	95,00% CI of diff,	Significant?	Summary	Adjusted P Value		Tukey's multiple comparisons test	Mean Diff,	95,00% CI of diff,	Significant?	Summary	Adjusted P Value
CD_2 vs. HFN23	-4.233	-6,339 to -2,128	Yes	****	<0,0001																CD vs. HF	-0.5461	-0,8125 to -0,2797	Yes	****	<0,0001		CD vs. HF	-0.4032	-0,5759 to -0,2306	Yes	****	<0,0001
HF_2 vs. HFN23	1.267	-0,8392 to 3,372	No	ns	0.3334																CD vs. HFN	-0.1257	-0,3921 to 0,1407	No	ns	0.586		CD vs. HFN	-0.05578	-0,2418 to 0,1303	No	ns	0.8542		Two-way ANOVA ITT	Ordinary
																					CD vs. HFN23	-0.4011	-0,6748 to -0,1274	Yes	**	0.0019		CD vs. HFN23	-0.2081	-0,3942 to -0,02204	Yes	*	0.0229		Alpha	0.05
Row 5																					HF vs. HFN	0.4204	0,1540 to 0,6868	Yes	***	0.0008		HF vs. HFN	0.3474	0,1705 to 0,5244	Yes	****	<0,0001
CD_2 vs. HF_2	-6.567	-9,084 to -4,050	Yes	****	<0,0001																HF vs. HFN23	0.1451	-0,1286 to 0,4188	No	ns	0.4901		HF vs. HFN23	0.1951	0,01819 to 0,3721	Yes	*	0.0255		Source of Variation	% of total variation	P value	P value summary	Significant?
CD_2 vs. HFN23	-4.867	-6,972 to -2,761	Yes	****	<0,0001																HFN vs. HFN23	-0.2753	-0,5490 to -0,001643	Yes	*	0.0482		HFN vs. HFN23	-0.1523	-0,3424 to 0,03774	No	ns	0.1568		Interaction	13.77	<0,0001	****	Yes
HF_2 vs. HFN23	1.7	-0,4058 to 3,806	No	ns	0.14																														time	3.178	0.0086	**	Yes
																					day 0: n=11 CD, 10 HF, 9 HFN and 8 HFN23							day 0: n=15 CD, 16 HF, 8 HFN and 8 HFN23;							diet	72.53	<0,0001	****	Yes
Row 6																					Day 20: n=10 CD, 10 HF, 10 HFN and 9 HFN23.							day 20: n= 12 CD, 15 HF, 11 HFN and 11 HFN23
CD_2 vs. HF_2	-7.9	-10,42 to -5,383	Yes	****	<0,0001																														Tukey's multiple comparisons test	Predicted (LS) mean diff,	95,00% CI of diff,	Significant?	Summary	Adjusted P Value
CD_2 vs. HFN23	-6.113	-8,219 to -4,008	Yes	****	<0,0001
HF_2 vs. HFN23	1.787	-0,3192 to 3,892	No	ns	0.1143																														Day 0
																																			CD vs. HFN	40.51	30,68 to 50,34	Yes	****	<0,0001
Row 7																																			CD vs. HFN23	41.23	31,40 to 51,06	Yes	****	<0,0001
CD_2 vs. HF_2	-7.1	-9,617 to -4,583	Yes	****	<0,0001																														HFN vs. HFN23	0.7211	-9,109 to 10,55	No	ns	0.9824
CD_2 vs. HFN23	-7.18	-9,286 to -5,074	Yes	****	<0,0001
HF_2 vs. HFN23	-0.08	-2,186 to 2,026	No	ns	0.9956																														Day 10
																																			CD vs. HFN	10.2	0,3698 to 20,03	Yes	*	0.0406
Row 8																																			CD vs. HFN23	37.82	27,99 to 47,65	Yes	****	<0,0001
CD_2 vs. HF_2	-7.883	-10,40 to -5,366	Yes	****	<0,0001																														HFN vs. HFN23	27.62	17,79 to 37,45	Yes	****	<0,0001
CD_2 vs. HFN23	-7.677	-9,782 to -5,571	Yes	****	<0,0001
HF_2 vs. HFN23	0.2067	-1,899 to 2,312	No	ns	0.971																														Day 20
																																			CD vs. HFN	7.581	-2,249 to 17,41	No	ns	0.1576
Row 9																																			CD vs. HFN23	30.61	20,78 to 40,44	Yes	****	<0,0001
CD_2 vs. HF_2	-8.367	-10,88 to -5,850	Yes	****	<0,0001																														HFN vs. HFN23	23.03	13,20 to 32,86	Yes	****	<0,0001
CD_2 vs. HFN23	-8.067	-10,17 to -5,961	Yes	****	<0,0001
HF_2 vs. HFN23	0.3	-1,806 to 2,406	No	ns	0.9398
Row 10
CD_2 vs. HF_2	-7.81	-10,33 to -5,293	Yes	****	<0,0001
CD_2 vs. HFN23	-5.81	-7,916 to -3,704	Yes	****	<0,0001
HF_2 vs. HFN23	2	-0,1058 to 4,106	No	ns	0.0667
Row 11
CD_2 vs. HF_2	-8.207	-10,72 to -5,690	Yes	****	<0,0001
CD_2 vs. HFN23	-6.527	-8,632 to -4,421	Yes	****	<0,0001
HF_2 vs. HFN23	1.68	-0,4258 to 3,786	No	ns	0.1465
Row 12
CD_2 vs. HF_2	-9.667	-12,18 to -7,150	Yes	****	<0,0001
CD_2 vs. HFN23	-7.733	-9,839 to -5,628	Yes	****	<0,0001
HF_2 vs. HFN23	1.933	-0,1725 to 4,039	No	ns	0.0794
[truncated: 11 more columns]

## Sheet: Figure 6
Figure 6b, 6d
pAKT/AKT	Two-way ANOVA	Ordinary
	Alpha	0.05
	Source of Variation	% of total variation	P value	P value summary
	Interaction	22.93	0.008	**
	ZT	32.25	0.0011	**
	Treatment	5.254	0.0608	ns
	Bonferroni's multiple comparisons test	Predicted (LS) mean diff,	95,00% CI of diff,	Significant?	Summary	Adjusted P Value
	HFN11 - HFN23
	ZT0	-0.03217	-0,6200 to 0,5556	No	ns	>0,9999
	ZT 6	0.1872	-0,3784 to 0,7528	No	ns	>0,9999
	ZT 12	0.9898	0,3499 to 1,630	Yes	***	0.0008
	ZT 18	-0.1675	-0,7553 to 0,4203	No	ns	>0,9999
pAMPK/AMPK	Two-way ANOVA	Ordinary
	Alpha	0.05
	Source of Variation	% of total variation	P value	P value summary
	Interaction	46.8	<0,0001	****
	ZT	49.52	<0,0001	****
	Treatment	8.297	<0,0001	****
	Bonferroni's multiple comparisons test	Predicted (LS) mean diff,	95,00% CI of diff,	Significant?	Summary	Adjusted P Value
	HFN11 - HFN23
	ZT0	-1.067	-4,185 to 2,052	No	ns	>0,9999
	ZT 6	-0.9759	-3,977 to 2,025	No	ns	>0,9999
	ZT 12	21.96	18,84 to 25,08	Yes	****	<0,0001
	ZT 18	0.183	-2,935 to 3,302	No	ns	>0,9999
pS6K	Two-way ANOVA	Ordinary
	Alpha	0.05
	Source of Variation	% of total variation	P value	P value summary	Significant?
	Interaction	16.08	0.0601	ns	No
	ZT	0.584	0.9841	ns	No
	Treatment	35.53	<0,0001	****	Yes
	Bonferroni's multiple comparisons test	Predicted (LS) mean diff,	95,00% CI of diff,	Significant?	Summary	Adjusted P Value
	HFN11 - HFN23
	ZT0	-0.738	-1,317 to -0,1595	Yes	**	0.0072
	ZT 6	-0.5731	-1,152 to 0,005441	No	ns	0.0532
	ZT 12	-0.01663	-0,5952 to 0,5619	No	ns	>0,9999
	ZT 18	-0.1645	-0,7430 to 0,4141	No	ns	>0,9999
p90RSK	Two-way ANOVA	Ordinary
	Alpha	0.05
	Source of Variation	% of total variation	P value	P value summary	Significant?
	Interaction	31.58	0.0003	***	Yes
	ZT	25.83	0.0013	**	Yes
	Treatment	10.51	0.0043	**	Yes
	Bonferroni's multiple comparisons test	Predicted (LS) mean diff,	95,00% CI of diff,	Significant?	Summary	Adjusted P Value
	HFN11 - HFN23
	ZT0	-2.321	-4,326 to -0,3160	Yes	*	0.0168
	ZT 6	1.445	-0,3155 to 3,206	No	ns	0.1576
	ZT 12	-2	-3,761 to -0,2387	Yes	*	0.0197
	ZT 18	0.5147	-1,246 to 2,276	No	ns	>0,9999

## Sheet: Figure 7
Figure 7b						Figure 7e								Figure 7f								Figure 7g								Figure 7h
BMAL1	Two-way ANOVA	Ordinary				Per2 Ebox	Sidak's multiple comparisons test	Mean Diff,	95,00% CI of diff,	Significant?	Summary	Adjusted P Value		Tef1 Ebox	Sidak's multiple comparisons test	Mean Diff,	95,00% CI of diff,	Significant?	Summary	Adjusted P Value		Nmrk1	Sidak's multiple comparisons test	Mean Diff,	95,00% CI of diff,	Significant?	Summary	Adjusted P Value		Pparg2	Sidak's multiple comparisons test	Mean Diff,	95,00% CI of diff,	Significant?	Summary	Adjusted P Value
	Alpha	0.05
							ZT6 - ZT18								ZT6 - ZT18								ZT6 - ZT18								ZT6 - ZT18
	Source of Variation	% of total variation	P value	P value summary			CD	0.3914	-0,4580 to 1,241	No	ns	0.6427			CD	1.618	-0,1409 to 3,377	No	ns	0.0803			CD	0.9041	0,3022 to 1,506	Yes	**	0.0019			CD	0.312	-0,1272 to 0,7512	No	ns	0.245
	Interaction	73.21	<0,0001	****			HF	1.056	0,2066 to 1,905	Yes	*	0.0107			HF	2.486	0,7264 to 4,245	Yes	**	0.0035			HF	1.159	0,5569 to 1,761	Yes	***	0.0001			HF	0.5313	0,09202 to 0,9705	Yes	*	0.0133
	ZT	8.231	0.0086	**			HFN	0.8543	0,004933 to 1,704	Yes	*	0.0483			HFN	1.722	0,03680 to 3,481	Yes	*	0.05			HFN	2.272	1,670 to 2,874	Yes	****	<0,0001			HFN	0.7753	0,3361 to 1,215	Yes	***	0.0003
	Treatment	0.01935	0.8569	ns			HFN23	-0.9733	-1,823 to -0,1239	Yes	*	0.0201			HFN23	-1.993	-3,752 to -0,2338	Yes	*	0.0219			HFN23	-1.992	-2,594 to -1,390	Yes	****	<0,0001			HFN23	-0.5268	-0,9660 to -0,08753	Yes	*	0.0143
CRY1	Two-way ANOVA	Ordinary				Cry1 Ebox	Sidak's multiple comparisons test	Mean Diff,	95,00% CI of diff,	Significant?	Summary	Adjusted P Value		Dbp Ebox	Sidak's multiple comparisons test	Predicted (LS) mean diff,	95,00% CI of diff,	Significant?	Summary	Adjusted P Value										Ppara	Sidak's multiple comparisons test	Mean Diff,	95,00% CI of diff,	Significant?	Summary	Adjusted P Value
	Alpha	0.05																					ZT6
							ZT6 - ZT18								ZT6 - ZT18								CD vs. HF	-0.3423	-0,9832 to 0,2985	No	ns	0.5922			ZT6 - ZT18
	Source of Variation	% of total variation	P value	P value summary			CD	1.01	0,06269 to 1,957	Yes	*	0.0333			CD	2.128	0,4096 to 3,846	Yes	*	0.0112			CD vs. HFN	-1.347	-1,988 to -0,7065	Yes	****	<0,0001			CD	0.3914	-0,4580 to 1,241	No	ns	0.6427
	Interaction	82.4	<0,0001	****			HF	1.068	0,1214 to 2,015	Yes	*	0.0225			HF	2.359	0,5032 to 4,215	Yes	**	0.009			CD vs. HFN23	0.7603	0,1194 to 1,401	Yes	*	0.0141			HF	1.056	0,2066 to 1,905	Yes	*	0.0107
	ZT	12.23	<0,0001	****			HFN	0.9541	0,007187 to 1,901	Yes	*	0.0478			HFN	2.333	0,6149 to 4,052	Yes	**	0.0051			HF vs. HFN	-1.005	-1,646 to -0,3641	Yes	***	0.0009			HFN	0.8543	0,004933 to 1,704	Yes	*	0.0483
	Treatment	1.342	0.0179	*			HFN23	-1.987	-2,934 to -1,040	Yes	****	<0,0001			HFN23	-4.223	-5,941 to -2,505	Yes	****	<0,0001			HF vs. HFN23	1.103	0,4617 to 1,743	Yes	***	0.0003			HFN23	-0.9733	-1,823 to -0,1239	Yes	*	0.0201
REBERBa	Two-way ANOVA	Ordinary				RevErba Ebox	Sidak's multiple comparisons test	Mean Diff,	95,00% CI of diff,	Significant?	Summary	Adjusted P Value		Dbp 3`UTR	Sidak's multiple comparisons test	Mean Diff,	95,00% CI of diff,	Significant?	Summary	Adjusted P Value			HFN vs. HFN23	2.108	1,467 to 2,748	Yes	****	<0,0001
	Alpha	0.05																				Nampt	Sidak's multiple comparisons test	Mean Diff,	95,00% CI of diff,	Significant?	Summary	Adjusted P Value
							ZT6 - ZT18								ZT6 - ZT18
	Source of Variation	% of total variation	P value	P value summary			CD	1.202	-0,3251 to 2,729	No	ns	0.167			CD	0.06053	-0,06618 to 0,1872	No	ns	0.6119			ZT6 - ZT18
	Interaction	81.96	<0,0001	****			HF	1.554	0,02654 to 3,081	Yes	*	0.045			HF	0.05824	-0,06847 to 0,1850	No	ns	0.6448			CD	1.222	-0,7691 to 3,212	No	ns	0.377
	ZT	10.19	<0,0001	****			HFN	2.024	0,4974 to 3,551	Yes	**	0.0062			HFN	0.103	-0,02371 to 0,2297	No	ns	0.1458			HF	1.395	-0,5959 to 3,386	No	ns	0.2565
	Treatment	7.225	<0,0001	****			HFN23	-1.51	5001669	Yes	*	0.05			HFN23	-0.06779	-0,1945 to 0,05892	No	ns	0.5086			HFN	3.089	1,098 to 5,080	Yes	**	0.0013
PER2	Two-way ANOVA	Ordinary																					HFN23	-3.451	-5,442 to -1,460	Yes	***	0.0004
	Alpha	0.05
																							ZT6
	Source of Variation	% of total variation	P value	P value summary																			CD vs. HF	-0.4157	-2,535 to 1,704	No	ns	0.9945
	Interaction	74.59	<0,0001	****																			CD vs. HFN	-2.19	-4,309 to -0,07044	Yes	*	0.0401
	ZT	19.09	<0,0001	****																			CD vs. HFN23	1.063	-1,057 to 3,182	No	ns	0.6575
	Treatment	4.66	<0,0001	****																			HF vs. HFN	-1.774	-3,894 to 0,3453	No	ns	0.1386
																							HF vs. HFN23	1.479	-0,6408 to 3,598	No	ns	0.2968
																							HFN vs. HFN23	3.253	1,133 to 5,372	Yes	**	0.0011
																						Nmnat3	Sidak's multiple comparisons test	Mean Diff,	95,00% CI of diff,	Significant?	Summary	Adjusted P Value
																							ZT6 - ZT18
																							CD	0.286	-0,3364 to 0,9084	No	ns	0.6449
																							HF	0.4998	-0,1226 to 1,122	No	ns	0.1536
																							HFN	0.9499	0,3275 to 1,572	Yes	**	0.0016
																							HFN23	-0.982	-1,604 to -0,3596	Yes	**	0.0011
																							ZT6
																							CD vs. HF	-0.4001	-1,063 to 0,2626	No	ns	0.4556
																							CD vs. HFN	-0.7721	-1,435 to -0,1095	Yes	*	0.0163
																							CD vs. HFN23	0.205	-0,4576 to 0,8677	No	ns	0.9454
																							HF vs. HFN	-0.372	-1,035 to 0,2907	No	ns	0.5378
																							HF vs. HFN23	0.6051	-0,05752 to 1,268	No	ns	0.0873
																							HFN vs. HFN23	0.9772	0,3145 to 1,640	Yes	**	0.0018
																						Nadk	Sidak's multiple comparisons test	Mean Diff,	95,00% CI of diff,	Significant?	Summary	Adjusted P Value
																							ZT6 - ZT18
																							CD	0.1861	-0,07317 to 0,4453	No	ns	0.2365
																							HF	0.1422	-0,1171 to 0,4014	No	ns	0.485
																							HFN	0.4629	0,2036 to 0,7221	Yes	***	0.0003
																							HFN23	-0.3588	-0,6181 to -0,09957	Yes	**	0.0042
																							ZT6
																							CD vs. HF	-0.08167	-0,3577 to 0,1943	No	ns	0.9555
																							CD vs. HFN	-0.3836	-0,6596 to -0,1076	Yes	**	0.0033
																							CD vs. HFN23	0.09365	-0,1824 to 0,3697	No	ns	0.9178
																							HF vs. HFN	-0.3019	-0,5780 to -0,02593	Yes	*	0.0266
																							HF vs. HFN23	0.1753	-0,1007 to 0,4513	No	ns	0.3983
																							HFN vs. HFN23	0.4773	0,2012 to 0,7533	Yes	***	0.0003

## Sheet: Supplementary Figure S1
Figure S1a							Figure S1b							Figure S1i							Figure S1k
ANOVA summary							Two-way ANOVA	Ordinary						Two-way ANOVA	Ordinary						ANOVA summary
F	115.8						Alpha	0.05						Alpha	0.05						F	11.87
P value	<0,0001																				P value	0.0012
P value summary	****						Source of Variation	% of total variation	P value	P value summary				Source of Variation	% of total variation	P value	P value summary	Significant?			P value summary	**
Significant diff. among means (P < 0.05)?	Yes						Interaction	3.561	0.0001	***				Interaction	4.049	0.1924	ns	No			Significant diff. among means (P < 0.05)?	Yes
R squared	0.9686						Row Factor	4.127	<0,0001	****				Row Factor	40.78	<0,0001	****	Yes			R squared	0.6462
							Column Factor	48.45	<0,0001	****				Column Factor	8.019	<0,0001	****	Yes
Bonferroni's multiple comparisons test	Mean Diff,	95,00% CI of diff,	Significant?	Summary	Adjusted P Value																Tukey's multiple comparisons test	Mean Diff,	95,00% CI of diff,	Significant?	Summary	Adjusted P Value
Vehicle vs. 10	-0.6553	-3,564 to 2,253	No	ns	>0,9999		Tukey's multiple comparisons test	Predicted (LS) mean diff,	95,00% CI of diff,	Significant?	Summary	Adjusted P Value		Tukey's multiple comparisons test	Mean Diff,	95,00% CI of diff,	Significant?	Summary	Adjusted P Value		CD vs. HF	-0.4571	-0,7326 to -0,1816	Yes	**	0.002
Vehicle vs. 50	-6.744	-9,653 to -3,835	Yes	****	<0,0001																CD vs. HFN	-0.4102	-0,6740 to -0,1465	Yes	**	0.0033
Vehicle vs. 100	-10.8	-13,71 to -7,892	Yes	****	<0,0001		Row 1							0							HF vs. HFN	0.04683	-0,2169 to 0,3106	No	ns	0.8869
Vehicle vs. 800	-18.85	-21,76 to -15,95	Yes	****	<0,0001		CD vs. HF	-32.59	-40,25 to -24,93	Yes	****	<0,0001		CD vs. HF	-0.26	-0,7896 to 0,2696	No	ns	0.4788
							CD vs. HFN_ZT11	-28	-35,66 to -20,34	Yes	****	<0,0001		CD vs. HFN_ZT11	-0.5	-1,030 to 0,02962	No	ns	0.0687
							HF vs. HFN_ZT11	4.583	-3,606 to 12,77	No	ns	0.3872		HF vs. HFN_ZT11	-0.24	-0,7696 to 0,2896	No	ns	0.5336		Figure S1l
																					ANOVA summary
							Row 2							4							F	11.97
							CD vs. HF	-28.13	-35,22 to -21,03	Yes	****	<0,0001		CD vs. HF	-0.66	-1,190 to -0,1304	Yes	*	0.0102		P value	0.0014
							CD vs. HFN_ZT11	-22.25	-29,34 to -15,16	Yes	****	<0,0001		CD vs. HFN_ZT11	-0.59	-1,120 to -0,06038	Yes	*	0.0248		P value summary	**
							HF vs. HFN_ZT11	5.875	-1,217 to 12,97	No	ns	0.1267		HF vs. HFN_ZT11	0.07	-0,4596 to 0,5996	No	ns	0.9477		Significant diff. among means (P < 0.05)?	Yes
																					R squared	0.6661
							Row 3							8
							CD vs. HF	-15.97	-24,65 to -7,280	Yes	****	<0,0001		CD vs. HF	-0.81	-1,340 to -0,2804	Yes	**	0.0011		Tukey's multiple comparisons test	Mean Diff,	95,00% CI of diff,	Significant?	Summary	Adjusted P Value
							CD vs. HFN_ZT11	-20.82	-29,50 to -12,13	Yes	****	<0,0001		CD vs. HFN_ZT11	-0.78	-1,310 to -0,2504	Yes	**	0.0018		CD vs. HF	-0.2269	-0,3703 to -0,08357	Yes	**	0.0031
							HF vs. HFN_ZT11	-4.851	-11,94 to 2,241	No	ns	0.2433		HF vs. HFN_ZT11	0.03	-0,4996 to 0,5596	No	ns	0.9902		CD vs. HFN	-0.2285	-0,3718 to -0,08511	Yes	**	0.003
																					HF vs. HFN	-0.001542	-0,1449 to 0,1418	No	ns	0.9995
							Row 4							12
							CD vs. HF	-23.5	-30,59 to -16,41	Yes	****	<0,0001		CD vs. HF	-0.34	-0,8696 to 0,1896	No	ns	0.2855		Figure S1m
							CD vs. HFN_ZT11	-19.46	-26,55 to -12,36	Yes	****	<0,0001		CD vs. HFN_ZT11	-0.67	-1,200 to -0,1404	Yes	**	0.0089		ANOVA summary
							HF vs. HFN_ZT11	4.043	-3,050 to 11,13	No	ns	0.3738		HF vs. HFN_ZT11	-0.33	-0,8596 to 0,1996	No	ns	0.3067		F	33.52
																					P value	<0,0001
							Row 5							16							P value summary	****
							CD vs. HF	-22.83	-29,93 to -15,74	Yes	****	<0,0001		CD vs. HF	0.19	-0,3396 to 0,7196	No	ns	0.674		Significant diff. among means (P < 0.05)?	Yes
							CD vs. HFN_ZT11	-22.1	-29,19 to -15,01	Yes	****	<0,0001		CD vs. HFN_ZT11	-0.03	-0,5596 to 0,4996	No	ns	0.9902		R squared	0.8482
							HF vs. HFN_ZT11	0.735	-6,357 to 7,827	No	ns	0.9678		HF vs. HFN_ZT11	-0.22	-0,7496 to 0,3096	No	ns	0.5896
																					Tukey's multiple comparisons test	Mean Diff,	95,00% CI of diff,	Significant?	Summary	Adjusted P Value
							Row 6							20							CD vs. HF	-0.7843	-1,075 to -0,4939	Yes	****	<0,0001
							CD vs. HF	-30.03	-37,13 to -22,94	Yes	****	<0,0001		CD vs. HF	-0.07	-0,5996 to 0,4596	No	ns	0.9477		CD vs. HFN	-0.7591	-1,050 to -0,4686	Yes	****	<0,0001
							CD vs. HFN_ZT11	-25.58	-32,67 to -18,48	Yes	****	<0,0001		CD vs. HFN_ZT11	-0.23	-0,7596 to 0,2996	No	ns	0.5615		HF vs. HFN	0.02526	-0,2652 to 0,3157	No	ns	0.9708
							HF vs. HFN_ZT11	4.459	-2,633 to 11,55	No	ns	0.3025		HF vs. HFN_ZT11	-0.16	-0,6896 to 0,3696	No	ns	0.7557
																					Figure S1n
							Row 7							24							ANOVA summary
							CD vs. HF	-31.49	-38,58 to -24,39	Yes	****	<0,0001		CD vs. HF	-0.26	-0,7896 to 0,2696	No	ns	0.4788		F	10.87
							CD vs. HFN_ZT11	-25.63	-33,29 to -17,97	Yes	****	<0,0001		CD vs. HFN_ZT11	-0.5	-1,030 to 0,02962	No	ns	0.0687		P value	0.002
							HF vs. HFN_ZT11	5.853	-1,808 to 13,51	No	ns	0.172		HF vs. HFN_ZT11	-0.24	-0,7696 to 0,2896	No	ns	0.5336		P value summary	**
																					Significant diff. among means (P < 0.05)?	Yes
							Row 8														R squared	0.6444
							CD vs. HF	-18.88	-26,54 to -11,22	Yes	****	<0,0001
							CD vs. HFN_ZT11	-23.19	-30,28 to -16,10	Yes	****	<0,0001									Tukey's multiple comparisons test	Mean Diff,	95,00% CI of diff,	Significant?	Summary	Adjusted P Value
							HF vs. HFN_ZT11	-4.312	-11,97 to 3,349	No	ns	0.383									CD vs. HF	-0.4342	-0,7118 to -0,1566	Yes	**	0.0034
																					CD vs. HFN	-0.4046	-0,6822 to -0,1271	Yes	**	0.0056
							ANOVA summary														HF vs. HFN	0.02954	-0,2480 to 0,3071	No	ns	0.9567
							F	75.47
							P value	<0,0001
							P value summary	****
							Significant diff. among means (P < 0.05)?	Yes
							R squared	0.8483
							Tukey's multiple comparisons test	Mean Diff,	95,00% CI of diff,	Significant?	Summary	Adjusted P Value
							CD vs. HF	-0.3461	-0,4228 to -0,2695	Yes	****	<0,0001
							CD vs. HFN_ZT11	-0.3081	-0,3848 to -0,2315	Yes	****	<0,0001
							HF vs. HFN_ZT11	0.038	-0,03862 to 0,1146	No	ns	0.4464

## Sheet: Supplementary Figure S5
Figure S5a							Figure S5d							Figure S5f							Figure S5g
Two-way ANOVA	Ordinary						Two-way ANOVA	Ordinary						ANOVA summary DAY0							ANOVA summary DAY0
Alpha	0.05						Alpha	0.05						F	30.92						F	63.62
														P value	<0,0001						P value	<0,0001
Source of Variation	% of total variation	P value	P value summary				Source of Variation	% of total variation	P value	P value summary				P value summary	****						P value summary	****
Interaction	34.89	<0,0001	****				Interaction	11.97	0.0691	ns				Significant diff. among means (P < 0.05)?	Yes						Significant diff. among means (P < 0.05)?	Yes
Diet	22.65	<0,0001	****				Row Factor	15.6	0.0029	**				R squared	0.8048						R squared	0.8945
time	4.581	<0,0001	****				Column Factor	43.58	<0,0001	****
														Tukey's multiple comparisons test	Mean Diff,	95,00% CI of diff,	Significant?	Summary	Adjusted P Value		Tukey's multiple comparisons test	Mean Diff,	95,00% CI of diff,	Significant?	Summary	Adjusted P Value
Tukey's multiple comparisons test	Predicted (LS) mean diff,	95,00% CI of diff,	Significant?	Summary	Adjusted P Value		Tukey's multiple comparisons test	Predicted (LS) mean diff,	95,00% CI of diff,	Significant?	Summary	Adjusted P Value		CD vs. HF	-0.8506	-1,189 to -0,5119	Yes	****	<0,0001		CD vs. HF	-0.8877	-1,114 to -0,6616	Yes	****	<0,0001
														CD vs. HFN23	-0.9213	-1,260 to -0,5826	Yes	****	<0,0001		CD vs. HFN23	-0.8078	-1,034 to -0,5816	Yes	****	<0,0001
ZT0							ZT0							HF vs. HFN23	-0.07063	-0,4093 to 0,2681	No	ns	0.8522		HF vs. HFN23	0.07994	-0,1462 to 0,3061	No	ns	0.6376
CD vs. HF	-3.295	-5,074 to -1,517	Yes	****	<0,0001		CD vs. HF	-2.215	-4,697 to 0,2668	No	ns	0.0878
CD vs. HFN	-1.843	-3,816 to 0,1304	No	ns	0.0767		CD vs. HFN23	-2.095	-4,416 to 0,2266	No	ns	0.0835		ANOVA summary DAY10							ANOVA summary
CD vs. HFN23	-8.583	-10,68 to -6,490	Yes	****	<0,0001		HF vs. HFN23	0.1201	-2,201 to 2,442	No	ns	0.9912		F	6.9						F	18.28
HF vs. HFN	1.453	-0,3258 to 3,231	No	ns	0.1517									P value	0.0075						P value	<0,0001
HF vs. HFN23	-5.287	-7,198 to -3,377	Yes	****	<0,0001		ZT6							P value summary	**						P value summary	****
HFN vs. HFN23	-6.74	-8,833 to -4,647	Yes	****	<0,0001		CD vs. HF	-3.266	-5,416 to -1,117	Yes	**	0.002		Significant diff. among means (P < 0.05)?	Yes						Significant diff. among means (P < 0.05)?	Yes
							CD vs. HFN23	-2.302	-4,451 to -0,1528	Yes	*	0.0337		R squared	0.4792						R squared	0.7091
ZT6							HF vs. HFN23	0.9643	-1,185 to 3,114	No	ns	0.5203
CD vs. HF	-1.21	-3,099 to 0,6793	No	ns	0.3488									Tukey's multiple comparisons test	Mean Diff,	95,00% CI of diff,	Significant?	Summary	Adjusted P Value		Tukey's multiple comparisons test	Mean Diff,	95,00% CI of diff,	Significant?	Summary	Adjusted P Value
CD vs. HFN	-0.04984	-1,939 to 1,839	No	ns	0.9999		ZT12							CD vs. HF	-0.8453	-1,501 to -0,1900	Yes	*	0.0115		CD vs. HF	-0.3221	-0,4808 to -0,1635	Yes	***	0.0003
CD vs. HFN23	-2.793	-4,766 to -0,8195	Yes	**	0.0018		CD vs. HF	-3.947	-6,428 to -1,465	Yes	**	0.0013		CD vs. HFN23	-0.7732	-1,429 to -0,1179	Yes	*	0.0202		CD vs. HFN23	-0.3176	-0,4762 to -0,1589	Yes	***	0.0003
HF vs. HFN	1.16	-0,6412 to 2,961	No	ns	0.3438		CD vs. HFN23	-1.822	-4,143 to 0,4998	No	ns	0.1475		HF vs. HFN23	0.07208	-0,5833 to 0,7274	No	ns	0.9561		HF vs. HFN23	0.004544	-0,1541 to 0,1632	No	ns	0.997
HF vs. HFN23	-1.583	-3,472 to 0,3063	No	ns	0.1352		HF vs. HFN23	2.125	-0,1966 to 4,446	No	ns	0.0782
HFN vs. HFN23	-2.743	-4,632 to -0,8536	Yes	**	0.0012									ANOVA summary DAY20							ANOVA summary
							ZT18							F	7.578						F	13.44
ZT12							CD vs. HF	-2.114	-4,153 to -0,07502	Yes	*	0.0408		P value	0.0066						P value	0.0009
CD vs. HF	6.192	4,219 to 8,165	Yes	****	<0,0001		CD vs. HFN23	-4.288	-6,327 to -2,249	Yes	****	<0,0001		P value summary	**						P value summary	***
CD vs. HFN	2.35	0,3774 to 4,323	Yes	*	0.0122		HF vs. HFN23	-2.174	-4,323 to -0,02432	Yes	*	0.047		Significant diff. among means (P < 0.05)?	Yes						Significant diff. among means (P < 0.05)?	Yes
CD vs. HFN23	6.085	3,992 to 8,178	Yes	****	<0,0001									R squared	0.5383						R squared	0.6913
HF vs. HFN	-3.842	-5,815 to -1,869	Yes	****	<0,0001		ANOVA summary
HF vs. HFN23	-0.1069	-2,200 to 1,986	No	ns	0.9992		F	10.99						Tukey's multiple comparisons test	Mean Diff,	95,00% CI of diff,	Significant?	Summary	Adjusted P Value		Tukey's multiple comparisons test	Mean Diff,	95,00% CI of diff,	Significant?	Summary	Adjusted P Value
HFN vs. HFN23	3.735	1,642 to 5,827	Yes	****	<0,0001		P value	0.0024						CD vs. HF	-0.9734	-1,664 to -0,2827	Yes	**	0.0067		CD vs. HF	-0.5429	-0,8249 to -0,2609	Yes	***	0.0007
							P value summary	**						CD vs. HFN23	-0.7092	-1,400 to -0,01845	Yes	*	0.044		CD vs. HFN23	-0.3359	-0,6179 to -0,05386	Yes	*	0.0202
ZT18							Significant diff. among means (P < 0.05)?	Yes						HF vs. HFN23	0.2642	-0,4573 to 0,9857	No	ns	0.6095		HF vs. HFN23	0.207	-0,07499 to 0,4890	No	ns	0.1651
CD vs. HF	1.714	-0,4120 to 3,839	No	ns	0.1606		R squared	0.6665
CD vs. HFN	0.1274	-1,881 to 2,135	No	ns	0.9984
CD vs. HFN23	0.6147	-1,393 to 2,623	No	ns	0.8579		Tukey's multiple comparisons test	Mean Diff,	95,00% CI of diff,	Significant?	Summary	Adjusted P Value
HF vs. HFN	-1.586	-3,679 to 0,5065	No	ns	0.2057		CD vs. HF	-2.24	-3,663 to -0,8170	Yes	**	0.0036
HF vs. HFN23	-1.099	-3,192 to 0,9937	No	ns	0.5263		CD vs. HFN23	-2.111	-3,534 to -0,6875	Yes	**	0.0054
HFN vs. HFN23	0.4872	-1,486 to 2,460	No	ns	0.9192		HF vs. HFN23	0.1295	-1,212 to 1,471	No	ns	0.9634

## Sheet: Supplementary Figure S6
Figure S6c
Cpt1a	ANOVA summary
	F	47.57
	P value	<0,0001
	P value summary	****
	Significant diff. among means (P < 0.05)?	Yes
	R squared	0.8992
	Tukey's multiple comparisons test	Mean Diff,	95,00% CI of diff,	Significant?	Summary	Adjusted P Value
	CD vs. HF	-46.25	-68,22 to -24,28	Yes	****	<0,0001
	CD vs. HFN	-78.78	-100,8 to -56,81	Yes	****	<0,0001
	CD vs. HFN23	-3.872	-25,84 to 18,10	No	ns	0.9569
	HF vs. HFN	-32.53	-54,50 to -10,57	Yes	**	0.0032
	HF vs. HFN23	42.38	20,41 to 64,35	Yes	***	0.0002
	HFN vs. HFN23	74.91	52,94 to 96,88	Yes	****	<0,0001
Cpt2	ANOVA summary
	F	29.1
	P value	<0,0001
	P value summary	****
	Significant diff. among means (P < 0.05)?	Yes
	R squared	0.8618
	Tukey's multiple comparisons test	Mean Diff,	95,00% CI of diff,	Significant?	Summary	Adjusted P Value
	CD vs. HF	-2.188	-4,614 to 0,2378	No	ns	0.0836
	CD vs. HFN	-6.139	-8,565 to -3,713	Yes	****	<0,0001
	CD vs. HFN23	1.179	-1,108 to 3,467	No	ns	0.4639
	HF vs. HFN	-3.951	-6,508 to -1,394	Yes	**	0.0025
	HF vs. HFN23	3.367	0,9416 to 5,793	Yes	**	0.006
	HFN vs. HFN23	7.319	4,893 to 9,745	Yes	****	<0,0001
Acot2	ANOVA summary
	F	66.39
	P value	<0,0001
	P value summary	****
	Significant diff. among means (P < 0.05)?	Yes
	R squared	0.9256
	Tukey's multiple comparisons test	Mean Diff,	95,00% CI of diff,	Significant?	Summary	Adjusted P Value
	CD vs. HF	-31.47	-43,58 to -19,37	Yes	****	<0,0001
	CD vs. HFN	-50.28	-62,39 to -38,17	Yes	****	<0,0001
	CD vs. HFN23	-1.61	-13,72 to 10,50	No	ns	0.9806
	HF vs. HFN	-18.81	-30,92 to -6,699	Yes	**	0.0021
	HF vs. HFN23	29.86	17,76 to 41,97	Yes	****	<0,0001
	HFN vs. HFN23	48.67	36,56 to 60,78	Yes	****	<0,0001
Crat	ANOVA summary
	F	82.35
	P value	<0,0001
	P value summary	****
	Significant diff. among means (P < 0.05)?	Yes
	R squared	0.9392
	Tukey's multiple comparisons test	Mean Diff,	95,00% CI of diff,	Significant?	Summary	Adjusted P Value
	CD vs. HF	-31.72	-45,46 to -17,99	Yes	****	<0,0001
	CD vs. HFN	-64.77	-78,50 to -51,03	Yes	****	<0,0001
	CD vs. HFN23	-0.5676	-14,30 to 13,17	No	ns	0.9994
	HF vs. HFN	-33.04	-46,78 to -19,31	Yes	****	<0,0001
	HF vs. HFN23	31.16	17,42 to 44,89	Yes	****	<0,0001
	HFN vs. HFN23	64.2	50,47 to 77,93	Yes	****	<0,0001
Acaa1b	ANOVA summary
	F	27.14
	P value	<0,0001
	P value summary	****
	Significant diff. among means (P < 0.05)?	Yes
	R squared	0.8533
	Tukey's multiple comparisons test	Mean Diff,	95,00% CI of diff,	Significant?	Summary	Adjusted P Value
	CD vs. HF	-1.624	-3,965 to 0,7169	No	ns	0.2284
	CD vs. HFN	-4.563	-6,904 to -2,222	Yes	***	0.0003
	CD vs. HFN23	2.52	0,3125 to 4,727	Yes	*	0.0232
	HF vs. HFN	-2.939	-5,407 to -0,4710	Yes	*	0.0177
	HF vs. HFN23	4.144	1,803 to 6,485	Yes	***	0.0008
	HFN vs. HFN23	7.083	4,742 to 9,424	Yes	****	<0,0001
Acsm1	ANOVA summary
	F	25.07
	P value	<0,0001
	P value summary	****
	Significant diff. among means (P < 0.05)?	Yes
	R squared	0.8337
	Tukey's multiple comparisons test	Mean Diff,	95,00% CI of diff,	Significant?	Summary	Adjusted P Value
	CD vs. HF	-0.9373	-2,464 to 0,5898	No	ns	0.3252
	CD vs. HFN	-2.797	-4,416 to -1,177	Yes	***	0.0009
	CD vs. HFN23	1.953	0,4255 to 3,480	Yes	*	0.0106
	HF vs. HFN	-1.859	-3,479 to -0,2397	Yes	*	0.0221
	HF vs. HFN23	2.89	1,363 to 4,417	Yes	***	0.0003
	HFN vs. HFN23	4.749	3,129 to 6,369	Yes	****	<0,0001
Echs1	ANOVA summary
	F	41.18
	P value	<0,0001
	P value summary	****
	Significant diff. among means (P < 0.05)?	Yes
	R squared	0.8853
	Tukey's multiple comparisons test	Mean Diff,	95,00% CI of diff,	Significant?	Summary	Adjusted P Value
	CD vs. HF	-1.242	-2,747 to 0,2627	No	ns	0.1254
	CD vs. HFN	-3.654	-5,159 to -2,149	Yes	****	<0,0001
	CD vs. HFN23	2.053	0,5483 to 3,558	Yes	**	0.0062
	HF vs. HFN	-2.412	-3,917 to -0,9070	Yes	**	0.0016
	HF vs. HFN23	3.296	1,791 to 4,800	Yes	****	<0,0001
	HFN vs. HFN23	5.707	4,202 to 7,212	Yes	****	<0,0001
Acox1	ANOVA summary
	F	59.16
	P value	<0,0001
	P value summary	****
	Significant diff. among means (P < 0.05)?	Yes
	R squared	0.9269
	Tukey's multiple comparisons test	Mean Diff,	95,00% CI of diff,	Significant?	Summary	Adjusted P Value
	CD vs. HF	-2.734	-5,288 to -0,1793	Yes	*	0.0343
	CD vs. HFN	-8.929	-11,48 to -6,374	Yes	****	<0,0001
	CD vs. HFN23	2.254	-0,1548 to 4,662	No	ns	0.0702
	HF vs. HFN	-6.195	-8,888 to -3,503	Yes	****	<0,0001
	HF vs. HFN23	4.987	2,433 to 7,542	Yes	***	0.0003
	HFN vs. HFN23	11.18	8,628 to 13,74	Yes	****	<0,0001
Abcd1	ANOVA summary
	F	72.8
	P value	<0,0001
	P value summary	****
	Significant diff. among means (P < 0.05)?	Yes
	R squared	0.9278
	Tukey's multiple comparisons test	Mean Diff,	95,00% CI of diff,	Significant?	Summary	Adjusted P Value
	CD vs. HF	-14.2	-22,19 to -6,210	Yes	***	0.0005
	CD vs. HFN	-32.9	-40,55 to -25,24	Yes	****	<0,0001
	CD vs. HFN23	1.813	-6,179 to 9,804	No	ns	0.9159
	HF vs. HFN	-18.69	-26,34 to -11,04	Yes	****	<0,0001
	HF vs. HFN23	16.01	8,023 to 24,01	Yes	***	0.0001
	HFN vs. HFN23	34.71	27,06 to 42,36	Yes	****	<0,0001
Slc27a2	ANOVA summary
	F	30.53
	P value	<0,0001
	P value summary	****
	Significant diff. among means (P < 0.05)?	Yes
	R squared	0.8435
	Tukey's multiple comparisons test	Mean Diff,	95,00% CI of diff,	Significant?	Summary	Adjusted P Value
	CD vs. HF	-3.617	-7,115 to -0,1196	Yes	*	0.0413
	CD vs. HFN	-9.355	-12,70 to -6,006	Yes	****	<0,0001
	CD vs. HFN23	0.4954	-3,002 to 3,993	No	ns	0.9772
	HF vs. HFN	-5.738	-9,087 to -2,389	Yes	***	0.0008
	HF vs. HFN23	4.112	0,6149 to 7,610	Yes	*	0.0183
	HFN vs. HFN23	9.85	6,502 to 13,20	Yes	****	<0,0001
Cyp4a10	ANOVA summary
	F	27.9
	P value	<0,0001
	P value summary	****
	Significant diff. among means (P < 0.05)?	Yes
	R squared	0.8312
	Tukey's multiple comparisons test	Mean Diff,	95,00% CI of diff,	Significant?	Summary	Adjusted P Value
	CD vs. HF	-20.32	-34,10 to -6,542	Yes	**	0.0031
	CD vs. HFN	-36.08	-49,27 to -22,88	Yes	****	<0,0001
	CD vs. HFN23	-0.9413	-14,72 to 12,84	No	ns	0.9973
	HF vs. HFN	-15.75	-28,95 to -2,561	Yes	*	0.0165
	HF vs. HFN23	19.38	5,601 to 33,16	Yes	**	0.0047
	HFN vs. HFN23	35.14	21,94 to 48,33	Yes	****	<0,0001
Cyp4a14	ANOVA summary
	F	29.52
	P value	<0,0001
	P value summary	****
	Significant diff. among means (P < 0.05)?	Yes
	R squared	0.847
	Tukey's multiple comparisons test	Mean Diff,	95,00% CI of diff,	Significant?	Summary	Adjusted P Value
	CD vs. HF	-46.36	-76,65 to -16,07	Yes	**	0.0024
	CD vs. HFN	-89.25	-119,5 to -58,95	Yes	****	<0,0001
	CD vs. HFN23	-9.045	-39,34 to 21,25	No	ns	0.8278
	HF vs. HFN	-42.89	-73,18 to -12,59	Yes	**	0.0046
	HF vs. HFN23	37.31	7,021 to 67,61	Yes	*	0.0135
	HFN vs. HFN23	80.2	49,91 to 110,5	Yes	****	<0,0001
Cyp4a31	ANOVA summary
	F	55.49
	P value	<0,0001
	P value summary	****
	Significant diff. among means (P < 0.05)?	Yes
	R squared	0.9123
	Tukey's multiple comparisons test	Mean Diff,	95,00% CI of diff,	Significant?	Summary	Adjusted P Value
	CD vs. HF	-7.189	-10,07 to -4,306	Yes	****	<0,0001
	CD vs. HFN	-10.85	-13,73 to -7,964	Yes	****	<0,0001
	CD vs. HFN23	-0.4002	-3,283 to 2,483	No	ns	0.978
	HF vs. HFN	-3.658	-6,541 to -0,7753	Yes	*	0.0109
	HF vs. HFN23	6.789	3,905 to 9,672	Yes	****	<0,0001
	HFN vs. HFN23	10.45	7,564 to 13,33	Yes	****	<0,0001
