# Supplementary material for: Time-of-day defines NAD+ efficacy to treat diet-induced metabolic disease by synchronizing the hepatic clock in mice
Source: Nat Commun. 2023 Mar 27;14:1685. doi: 10.1038/s41467-023-37286-2 (PMC10043291; doi:10.1038/s41467-023-37286-2)
Supplement: Supplementary file 5 — Supplementary Data 2 [file 41467_2023_37286_MOESM5_ESM.xlsx]

## Sheet: Common Fch 1.25
76 common elements in "HFN", "CD" and "HF":		186 common elements in "HFN" and "HF":		95 common elements in "CD" and "HF":		31 common elements in "HFN" and "CD":		306 elements included exclusively in "HFN":		322 elements included exclusively in "CD":		1327 elements included exclusively in "HF":
Sep9		A930033H14Rik		1700040L02Rik		Acpp		1700017B05Rik		Mar5		2010003K11Rik
Abhd6		Abcc2		2410131K14Rik		Agtr1a		Acbd3		1810022K09Rik		2700060E02Rik
Ablim3		Aggf1		Abca6		Ap3m1		Acot1		6030458C11Rik		A230046K03Rik
Acnat1		Ahcyl1		Abcg5		Atp1b1		Acp6		9130409I23Rik		Aadac
Acsm5		Ahcyl2		Abcg8		Bdh1		Actn4		9230112D13Rik		Aasdhppt
Ahctf1		Ahsa1		Abtb2		Car8		Adam17		Abhd17c		Aass
Ank3		Ahsa2		Acmsd		Enpp5		Adap2		Abtb1		Abca2
Arntl		Ak2		Acnat2		Esr1		Adgrl4		Adgrf1		Abcc9
Arsa		Akap2		Acot12		Etnk2		Adh4		Agfg1		Abce1
Caprin1		Anp32a		Acsl1		Fgf1		Agpat2		Agxt		Abcg2
Ces1d		Aqp9		Actn1		Fkbp11		AI987944		AI317395		Abhd3
Chka		Arel1		Adgra3; Adgra2		Fndc3b		Akr1c14		AI607873		Abhd4
Ciart		Asap2		Ahcy		Fnip1		Akr1c6		Alas1		Abhd5
Clock		Azin1		Alkbh3		Hexb		Alg12		Alcam		Acaa2
Cry1		Baat		Amdhd1		Impg2		Anapc16		Aldh1b1		Acad9
Crybg3		Bhlhe41		Aqp1		Klhl24		Ankrd13a		Alg6		Acadm
Ddit4		Bpnt1		Asl		Ncoa5		Anxa5		Als2		Acat1
Ddx46		Brap		Aspg		Nop16		Ap2a2		Amn1		Acly
Desi2		Cacybp		Atp2a2		Nox4		App		Anxa7		Aco1
Eepd1		Calm1		Bach1		Nt5c3		Appl1		Apip		Acsl4
Eif4b		Ccng2		C77080		Pdxk		Aqp8		Arid5b		Acsl5
Elmo3		Cct3		Casp6		Pgap1		Arfgap3		Arih2		Acsm3
Fam134b		Celsr1		Cbs		Ppat		Arhgap10		Arsg		Acss3
Fkbp4		Chordc1		Cd47		Rcl1		Arhgap6		Asf1a		Acvr1b
Gda		Cldn1		Cd82		Rnf19b		Arhgef18		Asns		Acy3
Gde1		Clpx		Cebpa		Serpind1		Arl6ip5		Atg10		Adat3; Scamp4
Gnat1		Cobll1		Cirbp		Smarca4		Atad2		Atp6v1b2		Adck3
Gpcpd1		Colec12		Cml5		Tom1l1		Atf6b		Atp6v1e1		Adgre5
Grk5		Coq10b		Coro1b		Tspan4		Atp11c		Atxn1		Adgrf5
Gsap		Cpsf2		Csrp1		Tubb2b		Atp5g2		Bag4		Adgrg2
Hacl1		Cyp4a10; Cyp4a31		Cutal		Ugp2		Atp6v0a2		BC005537		Adipor2
Hdac11		Cyp4a32		Dbp				Avpr1a		Bclaf1		Adk
Hsp90ab1		Cyp8b1		Dclre1c				AY036118		Btc		Ado
Ino80		Dapk1		Dcun1d4				B230219D22Rik		Btf3l4		Adrb3
Irf2bp2		Ddc		Epb41l4b				B3gat3		Car5b		Agmo
Jade1		Dhx15		Fam195a				B630005N14Rik		Card6		Agpat5
Lgalsl		Dhx29		Fgfrl1				Btd		Carhsp1		Agrn
Lonrf3		Diaph2		Fmo5				Capn2		Casp7		Ahcy
Map2k6		Dio1		Gbp7				Cbr4		Ccndbp1		Ahr
Mif4gd		Dnaja1		Gldc				Ccr5		Ccpg1os		AI464131
Mreg		Dnajc3		Hist2h3c1; Hist2h3c2; Hist2h3b				Cd36		Cd2ap		AI606181
Mthfr		Dnm1l		Ift46				Cdc34		Cdc5l		Aifm1
Mtmr4		Dpy19l1		Itga8				Cdc42bpb		Cdh2		Akirin1
Narf		Dtx4		Klb				Cdk2ap2		Ceacam11		Akr1c18
Net1		Eci1		Lcp1				Cebpe		Cep44		Akr1c20
Nfil3		Edem1		Ldlrad4				Cenpm		Cfdp1		Akr1e1
Nostrin		Egln1		Leap2				Cidea		Chmp2a		Aldh1a1
Nr1d2		Eif1a		Lpl				Cldn5		Chn2		Aldh8a1
P4ha1		Eif4e		Lrrc58				Commd7		Ciao1		Alg13
Pcbp4		Elovl3		Mical2				Cox6b1		Cir1		Alg5
Phka2		Elovl6		Msrb3				Crat		Cml3		Alkbh2
Pnrc1		Erbb4		Nab2				Crip2		Cnot7		Amacr
Ppard		F830016B08Rik		Nr3c2				Cstf3		Cnpy2		Amy1
Ripk2		Fam126a		Ocrl				Ctbp1		Col27a1		Amy2a1
Rorc		Fam13b		Ormdl3				Cxcl1		Col4a3bp		Amy2a5
Sgk2		Fam35a		P2rx4				Cyp4b1-ps2		Commd10		Amy2a5; Amy2a4; Amy2a3; Amy2a2
Sgms2		Fam98a		Pex11a				Cyth1		Commd4		Amy2b
Skil		Fas		Phldb2				Dap		Csrp3		Amy2-ps1
Slc17a8		Fmo1		Pik3ap1				Dcaf11		Ctbs		Angptl2
Slc23a2		Fpgs		Plin3				Ddhd1		Ctsl		Angptl3
Slc30a10		Gch1		Ppfibp1				Ddx21		Cyfip1		Ankrd11
Slc38a3		Gcnt2		Ppp1r3c				Dexi		Cyp2c44		Ankrd17
Slc45a3		Gfpt1		Ppp2r1a				Dhcr7		Cyp2g1		Ankrd27
Srgap3		Gjb2		Prkar1a				Dirc2		Cyp2u1		Ankrd52
Syt1		Gne		Prkci				Dis3		D15Ertd621e		Anks4b
Tardbp		Golga5		Rassf3				Dnajc18		D16Ertd472e		Anpep
Tef		Grina		Rbm12b1				Dnajc19-ps		Dctn2		Ap2a1
Tjp3		Hist1h1c		Rbms1				Dpp9		Dctn4		Ap2m1
Tmie		Hist1h2bc		Rhou				Ear12; Ear2; Ear3		Dcxr		Ap3s1
Trim7		Hist1h2bn		Ric8b				Eef1g		Ddhd1		Apbb2
Ttc39b		Hnrnpd		Scly				Eif3h		Ddx52		Apcs
Tubb2a		Hsp90aa1		Scpep1				Elmod3		Derl1		Aph1a
Unc93a		Hspa4l		Selo				Elmsan1		Dhfr		Api5
Upp2		Hspa5		Serpine2				Eml4		Diaph1		Aplp2
Wdr45		Hsph1		Siae				Enpp4		Dis3l2		Apmap
Zbtb21		Id3		Slc2a2				Ercc3		Dlg1		Apol7a
		Insig2		Slc38a7				Ero1lb		Dnmt3b		Apol9a
		Ireb2		Srpr				Etnk1		Drg2		Apol9b
		Itga5		Tbc1d23				Exoc6b		Dsc2		Apool
		Klf15		Tinf2				Exoc8		Dsg1c		Aqp11
		Klhdc3		Tk2				F11		E430025E21Rik		Aqp4
		Knop1		Tm4sf1				F9		Efnb1		Ar
		Kpnb1		Tmem14c				Fads2		Ehhadh		Araf
		Krit1		Tnfrsf19				Fam149b		Eif2a		Arg1
		Lad1		Txnip				Fam220a		Erbb2ip		Arhgap17
		Leo1		U2surp				Fau		Exoc4		Arhgap21
		Lipa		Ube2q1				Fbxo22		Fam171b		Arhgap24
		Lnx2		Usf2				Fgl1		Fam172a		Arhgdia
		Lysmd3		Vps11				Fmo2		Fam69a		Arhgef10l
		Magt1		Ypel2				Foxo3		Fam76a		Arhgef12
		Mal2		Zak				Fundc1		Fdx1		Arhgef3
		Map3k11		Zc3h6				Fus		Fech		Arid1a
		Mcfd2		Zfp612				Fut8		Fgfr2		Arl4a
		Minos1		Zfr				G3bp2		Foxa2		Arl8a
		Mpp6		Zfyve1				G6pc		Foxq1		Arpc1b
		Mrpl42						Galnt2		Foxs1		Arrb2
		Msmo1						Gatsl2		Gabbr2		Arrdc3
		Mtnr1a						Gga2		Gcnt4		As3mt
		Mtss1						Gimap9		Gfod1		Aspdh
		Nap1l1						Glrx		Gins4		Asxl2
		Ncbp1						Gltpd2		Gltscr2		Atf6
		Ncbp2						Gmcl1		Gm9992		Atg13
		Nedd4l						Gna14		Gng12		Atg2a
		Nlrp12						Gnpat		Gnl2		Atg3
		Nme2						Gnpnat1		Gpd2		Atg4a
		Nmrk1						Gpi1		Grb14		Atg4d
		Nolc1						Grn		Gstm4		Atg5
		Npc1						Gstt1		Gucd1		Atg9a
		Nrip1						Gtf2ird1		Habp2		Athl1
		Nt5e						Gtpbp4-ps1		Habp4		Atl2
		Nup35						Gusb		Haus2		Atn1
		Oaf						H2afx		Haus4		Atoh8
		Odc1						Hacd2		Hbp1		Atp13a1
		Ostc						Heatr1		Heca		Atp13a3
		Palld						Heatr5a		Hgsnat		Atp5f1
		Palmd						Hist1h4b		Hist2h2ac		Atp5k-ps2
		Pde12						Hsd17b10		Hmgb1		Atp5sl
		Pde9a						Hspa1b; Hspa1a		Hnrnpk		Atp6v1d
		Pdgfc						Idh3b		Hnrnpl		Atrn
		Pdia4						Ier5		Hsd17b13		Atrnl1
		Pds5a						Ifih1		Hspe1		Atxn1l
		Phospho2						Ift22		Ifi27		Atxn7
		Pitpnc1						Igkv14-100		Ifngr2		Axl
		Plekha1						Igkv4-92		Ighv2-9-1		B3galnt2
		Pnkd						Il18		Igip; Pura		B430306N03Rik
		Pnp						Il4ra		Immp1l		B4galnt1
		Pnrc2						Impact		Itih5		Bag1
		Pole4						Ints10		Itpr2		Bag6
		Postn						Ints3		Jmjd1c		BC002163
		Ppargc1b						Iqsec1		Kif21a		BC003331
		Ppp2r1b						Irak4		Kiz		BC005561
		Ppp4r2						Izumo4		Klf10		BC017158
		Prkrir						Jag1		Klf9		BC023105
		Prmt3						Kdsr		Klhl5		BC031181
		Pxmp4						Kitl		Kng2		Bcap31
		Rab4a						Kras		Lama3		Bcar1
		Rcan1						Larp1		Lclat1		Bcl3
		Rnf186						Lcn2		Limd2		Bcl9l
		S100a10						Ldah		Lingo4		Bet1
		Serp1						Ldhd		Lmbrd1		Bgn
		Serpina6						Leprotl1		LOC100861685		Bhmt
		Sgpl1						Litaf		LOC100861725		Bhmt2
		Sigmar1						Lmo7		LOC100862361		Bin2
		Slc16a1						Lpin2		Lrig3		Birc3
		Slc18b1						Lrfn3		Lrit1		Bloc1s5
		Slc2a5						Lrp5		Lsm7		Bmf
		Slc35d1						Lrrc16a		Luc7l3		Brd4
		Slc38a4						Lrrc59		Lyrm4		Brix1
		Slc39a10						Lsm12		Malt1		Bst2
		Snrpd3						Lsm14a		Mamdc2		Btaf1
		Spcs2						Mak16		Manba		Btg1
		St5						Mbl1		Manea		Btg2
		Stard4						Mdm2		Mapk14		Btla
		Stip1						Mdn1		Mapk6		C1ra
		Stt3b						Med13		Mapk9		C1rb
		Stx7						Mfsd7b		Mbip		C2
		Syne1						Mgll		Mcm10		C2cd2l
		Tars						Micalcl		Mettl20		C4bp
		Tcp11l2						Mid1		Mettl22		Cacul1
		Tfpi2						Mkl2		Mfap3		Calcoco1
		Tlcd1						Mrs2		Mfsd1		Camsap3
		Tmem33						Mt1		Mia2		Camta2
		Tmem64						Mt2		Minpp1		Cap1
		Tns2						Mta2		Mlycd		Capn1
		Tor3a						Mtap		Mospd1		Capn7
		Tra2a						Naa38		Mpdz		Capza1
		Tra2b						Naa60		Mpst		Carm1
		Trappc8						Nacc1		Mpzl1		Cblb
		Trib1						Nadk		Mrc1		Ccbl1
		Tsc22d3						Napepld		Mtch2		Ccdc107
		Tspan14						Ncam2		Mtm1		Ccdc138
		Tubb4b						Ndufs8		Mtrr		Ccdc171
		Txnrd3						Necab1		Nab1		Ccdc25
		Uba6						Nek6		Nags		Ccdc6
		Ube2f						Nelfa		Neurl2		Ccnc
		Ube2g2						Nfatc3		Nnmt		Ccnd1
		Ubxn4						Nfe2l1		Nono		Ccnh
		Uck1						Nfic		Nr0b2		Ccnk
		Ulk1						Nnt		Nrp2		Cct2
		Usp2						Nol8		Nub1		Cct5
		Vegfa						Nop58		Nudt2		Cct6a
		Wdr82						Npas2		Nudt7		Cct7
		Zcchc11						Npnt		Nup133		Cct8
		Zcchc17						Nrn1		Nup50		Cd180
		Zfp36l1						Nsmce2		Nxt2		Cd276
		Zfp395						Nup205		Ociad1		Cd300a
								Ogfod1		Olfm3		Cd300ld
								Omd		Opa1		Cd33
								Orm2		Orc5		Cd38
								Orm3		Osbpl1a		Cd55
								Osbpl11		Pank1		Cd55b
								Papola		Parp12		Cd68
								Per3		Pcgf5		Cd74
								Phip		Pdcd4		Cd84
								Pigu		Pde4b		Cdc27
								Pinx1		Pdia5		Cdc42ep1
								Plpp5		Pdk4		Cdh5
								Plvap		Pef1		Cdk13
								Pnldc1		Pex19		Cdk2
								Polr3b		Pex3		Cdk5
								Por		Pfkfb1		Cdk6
								Ppm1g		Pip4k2b		Cdk8
								Ppm1k		Pitrm1		Cecr2
								Ppp1r9a		Pla2g12b		Cep350
								Pramef8		Plod1		Cep85l
								Prkaa1		Plpp6		Cept1
								Ptpn9		Pop4		Ces1e
								Rad9a		Ppargc1a		Ces1f
								Rai14		Ppp1r7		Ces1g
								Ralgapb		Ppp2r3c		Cfap36
								Ralgps2		Ppp3ca		Cgn
								Rbpms		Prim2		Chdh
								Rcor1		Primpol		Cks2
								Rnf125		Prkca		Clcn3
								Rnf144b		Prkra		Cldn3
								Rnf19a		Prps2		Clec2j
								Rpe		Psmg2		Clec4a1
								Rpl30-ps5		Ptpra		Clec7a
								Rpl31-ps5		Pttg1		Clic4
								Rpl36		Pvrl3		Clk4
								Rps19bp1		Qars		Clmn
								Rps20		Rab3gap1		Cln5
								Rps3a1		Rab5b		Cln6
								Rsad2		Rad21		Clta
								S1pr1		Rad50		Cltc
								Samd1		Rbks		Cmpk1
								Sav1		Rbm12b2		Cmtm8
								Sec14l1		Rbm25		Cnih1
								Sec14l4		Rbm4		Cnn3
								Sec23b		Rfc4		Cnppd1
								Sec23ip		Rhbdd1		Commd3
								Senp2		Rhobtb1		Commd8
								Serinc3		Rnd1		Coq10a
								Sfpq		Rnf14		Coq3
								Sh3bp5		Rnf141		Cox20-ps
								Sh3pxd2a		Rnf4		Cox5a
								Ski		Rnf6		Cox7a2
								Slc17a9		Rps18-ps2		Cpeb2
								Slc1a2		Rps27rt		Cpeb4
								Slc2a1		Rrp12		Cpn1
								Slc31a2		Sbf2		Cpne2
								Slc35b1		Scaf11		Cpox
								Slc35e3		Scamp1		Cpt2
								Slc3a2		Scaper		Cramp1l
								Slc5a3; Mrps6		Scyl3		Creb3l3
								Slc5a6		Sdc1		Creld2
								Smim11		Sdhd		Crem
								Snx12		Sel1l		Crls1
								Snx3		Sephs1		Crnkl1
								Spon2		Serpinb1a		Crp
								Spryd3		Serpinb9		Crtap
								Sptlc2		Slc11a2		Crtc2
								Sqle		Slc17a3		Cse1l
								Srebf1		Slc17a4		Csf1
								Srebf2		Slc17a5		Csf1r
								Srf		Slc20a2		Csf2rb
								Srpk1		Slc25a13		Csnk1g2
								Srprb		Slc34a2		Ctdsp1
								Srsf6		Slc35d2		Ctdsp2
								St3gal1		Slc38a2		Ctif
								Stk40		Slc40a1		Ctps
								Sulf2		Smc4		Ctr9
								Tab2		Smlr1		Ctsa
								Tceb3		Sntg2		Ctsb
								Tgm1		Snx14		Cul5
								Tgm2		Snx2		Cuta
								Tgoln1; Tgoln2		Spg21		Cxadr
								Thoc5		Spred1		Cxcl12
								Tiam2		Spry4		Cxcl16
								Tmem170		Sra1		Cyb5r1
								Tmem184c		Srd5a2		Cyb5r4
								Tmem189		Srm		Cycs
								Tmem251		St6gal1		Cyp26b1
								Tmem39a		Stam2		Cyp2j9
								Tmem98		Stoml2		Cyp3a13
								Tns1		Stra6l		Cyp4a31
								Tob1		Stx12		Cyp4f13
								Traf3		Styx		Cyp4f15
								Trappc10		Sult1c2		D630039A03Rik
								Trp53inp2		Tapt1		D930015E06Rik
								Tuba1c		Tbc1d19		Dab2
								Tubgcp4		Tbcel		Dazap1
								Twf1		Tbl1x		Dazap2
								U2af2		Thoc3		Dbt
								Ube2a		Timm17a		Dcaf6
								Ube2u		Tm2d3		Ddb2
								Ubfd1		Tmed10		Ddx26b
								Ubxn2a		Tmem50b		Ddx58
								Ugt2b35		Tmem56		Ddx60
								Ugt2b36		Tmem87b		Decr1
								Ugt2b37		Tmlhe		Defb6
								Ugt2b38		Tpm3-rs7		Dennd5b
								Ugt2b5		Trappc2l		Deptor
								Uhmk1		Tspan12		Dera
								Urb2		Tstd1		Desi1
								Usp38		Ttc8		Dhrs7b
								Vps13a		Tubgcp2		Dhx33
								Wdr5b		Ube2b		Dido1
								Wdr6		Ubr7		Dixdc1
								Wdr75		Ubtf		Dlc1
								Wrnip1		Ubxn8		Dld
								Xrcc3		Ugcg		Dlst
								Zfand2a		Uox		Dmgdh
								Zfp106		Uri1		Dnaaf5
								Zfp954		Usp8		Dnaja3
								Znrd1		Vdac2		Dnajb1
										Vps36		Dnajb11
										Wbp5		Dnajb14
										Wdr61		Dnajc15
										Wdyhv1		Dnajc19
										Xpa		Dnajc21
										Xrn2		Dnase1l3
										Zbtb7c		Dnm2
										Zdhhc20		Dock5
										Zfand1		Dram2
										Zfand4		Dstn
										Zfc3h1		Dtnb
										Zfp277		Dusp23
										Zfp655		Dvl3
										Zfp740		Dxo
										Zfp758		Dynll2
										Zscan26		Dyrk1b
												E030018B13Rik
												E2f4
												Ech1
												Echdc1
												Ecm1
												Edem3
												Eef2k
												Ehmt2
												Ei24
												Eif2ak1
												Eif2s1
												Eif4ebp1
												Eif4ebp2
												Eif5b
												Eif6
												Elk1
												Elk4
												Elovl2
												Emc6
												Emp3
												Ep300
												Epas1
												Epb41
												Epha1
												Ephx1
												Epm2aip1
												Epn1
												Eps15l1
												Ept1
												Erbb3
												Erh
												Ermp1
												Esrp2
												Etfa
												Etfb
												Etnppl
												Eva1a
												Evi5
												Exosc9
												Extl3
												Ezh1
												Fabp2
												Fads3
												Fam120b
												Fam120c
												Fam134a
												Fam136a
												Fam13a
												Fam160a2
												Fam160b1
												Fam185a
												Fam20c
												Fam210a
												Fam45a
												Fam65a
												Fam76b
												Fam96a
												Farp1
												Farp2
												Farsb
												Fastk
												Fbrs
												Fbrsl1
												Fbxl20
												Fbxo21
												Fbxo31
												Fbxo33
												Fbxo9
												Fbxw5
												Fcho2
												Fem1c
												Fermt2
												Fetub
												Fh1
												Fitm2
												Fkbp15
												Flcn
												Flii
												Flot1
												Flt4
												Fn3k
												Fnbp1
												Foxk1
												Foxo1
												Foxp4
												Frrs1
												Furin
												Fxyd5
												Fyco1
												Fyn
												Fzd5
												Fzd8
												Gaa
												Gab1
												Gabarapl1
												Gabarapl2
												Gadd45a
												Gale
												Galt
												Garem
												Gatad2b
												Gatb
												Gatm
												Gbas
												Gclc
												Gdi1
												Gfer
												Gfm1
												Gga1
												Ggct
												Ghitm
												Ginm1
												Git1
												Gk
												Glrx3
												Glrx5
												Gmppa
												Gna12
												Gnai1
												Gnai2
												Gnb2
												Gns
												Golim4
												Gorasp2
												Gpihbp1
												Gpr65
												Gprc5c
												Gprin3
												Gps2
												Gpx4
												Gramd1a
												Grasp
												Gsdmd
												Gsk3a
												Gstp1
												Gstp2
												Gstt2
												Gtf2h5
												Gtf3c2
												Gtpbp1
												Gys2
												H13
												H2-Aa
												H2-Ab1
												H2-DMb1
												H2-Eb1
												Hck
												Hdac2
												Hdac4
												Heatr3
												Hectd3
												Heg1
												Herpud1
												Hexim1
												Hgfac
												Hgs
												Hibch
												Higd1a
												Hilpda
												Hist1h2ae
												Hist1h2bf
												Hist1h2bg
												Hist1h2bj
												Hist1h2bl
												Hlf
												Hmga1-rs1
												Hmgcl
												Hnrnpdl
												Hnrnpul1
												Hook2
												Hpcal1
												Hpgds
												Hprt
												Hs3st3b1
												Hs3st4
												Hs6st1
												Hsd17b12
												Hsd17b4
												Hsdl2
												Hsf1
												Hspa13
												Hspa1a
												Hspa4
												Hspb6
												Hspb8
												Hspd1
												Hspe1-ps3
												Id2
												Idh3g
												Idnk
												Idua
												Iffo2
												Ifi30
												Ifnar1
												Igfbp1
												Igfbp4
												Igfbp7
												Ighv1-42
												Ighv3-3
												Igsf6
												Il15ra
												Il17rb
												Il18bp
												Il2rg
												Il6ra
												Ilk
												Imp4
												Inmt
												Inpp5d
												Inpp5k
												Insc
												Ints2
												Ints7
												Ip6k1
												Ipo7
												Ipp
												Iqgap1
												Iqgap2
												Irf1
												Irf2
												Irf7
												Irs2
												Isoc1
												Isy1
												Itfg1
												Itga9
												Ivns1abp
												Jun
												Jup
												Kank2
												Kansl3
												Kbtbd7
												Kcnj16
												Kcnk5
												Kdm1b
												Kdm6b
												Kdr
												Khdrbs3
												Khsrp
												Kif1b
												Kif5b
												Kifap3
												Klf13
												Klf7
												Klhl21
												Klhl9
												Kmo
												Kmt2e
												Krt18
												Krtap6-3
												Ktn1
												Kynu
												l7Rn6
												Laptm5
												Larp7
												Lcp2
												Ldb1
												Lect2
												Lgals1
												Lgals3bp
												Lgals9
												Lilr4b
												Lilrb4a
												Lima1
												Limd1
												Lims2
												Lin7a
												Lipt1
												Lmbr1l
												Lmbrd2
												LOC102637418
												Lpgat1
												Lrch1
												Lrp10
												Lrp3
												Lrrc28
												Lrrc32
												Lrrc8c
												Ltbr
												Ly6e
												Lypla2
												Lyplal1
												Lyz2
												Mad2l1
												Maml2
												Man1a2
												Man2a2
												Manbal
												Map2k7
												Map3k3
												Map3k5
												Map4
												Mapk15
												Mapk3
												Mar6
												Mar7
												Marf1
												Mars
												Masp1
												Mast3
												Mau2
												Max
												Mbtd1
												Mccc1
												Mcm4
												Mcoln1
												Mdh1
												Med13l
												Med25
												Med8
												Mef2a
												Megf9
												Meiob
												Mertk
												Mex3c
												Mfap1a; Mfap1b
												Mfsd5
												Mga
												Mgat4b
												Mgrn1
												Mia3
												Midn
												Mien1
												Mif
												Mink1
												Mkks
												Mlf2
												Mlkl
												Mmaa
												Mmadhc
												Mmgt1
												Mmp14
												Mmp19
												Mmp27
												Mms19
												Mob3b
												Mocs1
												Mocs2
												Morf4l2
												Morn2
												Mospd3
												Mov10
												Mrap
												Mri1
												Mrpl16
												Mrpl38
												Mrpl43
												Mrps18b
												Mrrf
												Msantd4
												Msl3
												Msn
												Mta1
												Mta3
												Mtdh
												Mtor
												Mttp
												Mtx3
												Mut
												Myeov2
												Myl6
												Myo10
												Myo18a
												Myo1b
												Myo1e
												Myrf
												N6amt2
												Nadsyn1
												Naf1
												Naga
												Naip6; Naip7
												Napa
												Nbr1
												Nckap1l
												Ncln
												Ncoa2
												Ncoa3
												Ncoa6
												Ncstn
												Ndrg1
												Ndst1
												Ndst2
												Ndufa10
												Ndufa5
												Ndufa9
												Ndufaf4
												Ndufs1
												Ndufs2
												Ndufs4
												Ndufs6
												Ndufs7
												Ndufv2
												Nek4
												Nelfe
												Nfix
												Nfkbia
												Nfrkb
												Nfs1
												Nfx1
												Ngef
												Nid1
												Nip7
												Nme1
												Nme7
												Nmt2
												Noa1
												Nop10
												Notum
												Npff; Atf7
												Nploc4
												Npr2
												Nr1h4
												Nr2f2
												Nr5a2
												Nrbp2
												Nrg4
												Nrp1
												Nsdhl
												Nsmaf
												Nucks1
												Nudcd2
												Nudt1
												Numb
												Nup210
												Nutf2; Nutf2-ps1
												Nutf2-ps2; Nutf2-ps1
												Obox4-ps26
												Obox4-ps6
												Obox4-ps8
												Ocln
												Ogt
												Ola1
												Osbp
												Osgin2
												Otud6b
												Oxa1l
												Oxnad1
												Pabpc1
												Pabpc4
												Pafah1b1
												Pan3
												Papd7
												Paqr3
												Parp4
												Parva
												Patl1
												Paxip1
												Pbdc1
												Pbld1
												Pcbp2
												Pcca
												Pccb
												Pcdh1
												Pcnp
												Pcnxl3
												Pcsk4
												Pcsk9
												Pdcd6ip
												Pdcl3
												Pde2a
												Pde3b
												Pdha1
												Pdk2
												Peak1
												Peo1
												Per1
												Pet100
												Pex1
												Pex14
												Pex6
												Pfdn1
												Pfn1
												Pgam1-ps2
												Pgd
												Pgk1
												Pgk1-rs7
												Pgrmc1
												Phactr4
												Phf1
												Phf11b
												Phf12
												Phf2
												Phf21a
												Phf6
												Phkg2
												Phlpp1
												Pi4k2b
												Pias1
												Pik3c2a
												Pik3r3
												Pilrb2
												Pim1
												Pim3
												Pip5k1c
												Pira1
												Pira6
												Pirb; Pira1
												Pitpnm2
												Pla2g7
												Plbd2
												Plcg1
												Pld3
												Pld4
												Plekha8
												Plekhg3
												Plekhg6
												Plekhm1
												Plin5
												Plpp3
												Plscr2
												Plxnb1
												Plxnb2
												Plxnd1
												Pm20d2
												Pml
												Pmm2
												Pmpcb
												Pmvk
												Pnn
												Pno1
												Pnp2
												Pnpla2
												Pnpt1
												Podn
												Pogz
												Pola2
												Polb
												Polr2b
												Polr3g
												Pom121
												Pomp
												Ppa1
												Ppid
												Ppip5k2
												Ppox
												Ppp1r10
												Ppp1r13b
												Ppp1r37
												Ppp1r3b
												Ppp6r1
												Prdx3
												Preb
												Prelp
												Prkab1
												Prkar2a
												Prkd2
												Prosc
												Proser1
												Proser3
												Prpsap1
												Prr12
												Prr14
												Prrc2a
												Prrc2b
												Psd3
												Psma1
												Psmb1
												Psmb5
												Psmd6
												Psmd8
												Ptbp1
												Ptbp2
												Ptcd3
												Pter
												Ptges3
												Ptgs1
												Ptpmt1
												Ptpn22
												Ptprf
												Ptprg
												Pum1
												Pus7
												Pvrl1
												Pxdc1
												Pxk
												Pxmp2
												Pygl
												Pyurf; PYURF
												R3hdm1
												R3hdm2
												R3hdm4
												Rab11b
												Rab1a
												Rab43
												Rabep1
												Rabl6
												Rac2
												Rad1
												Rad23b
												Rad52
												Rae1
												Ralgapa2
												Ranbp6
												Rap1a
												Rapgef1
												Rapgef4
												Raph1
												Rara
												Rarres1
												Rasgef1b
												Rasgrp3
												Rassf4
												Rbbp6
												Rbfox2
												Rbl2
												Rbm33
												Rbm8a
												Rcor3
												Rdh18-ps
												Reep3
												Rela
												Repin1
												Reps1
												Rev1
												Rex2
												Rexo1
												Rexo2
												Rffl
												Rfk
												Rfx1
												Rfx5
												Rfxank
												Rgl1
												Rgn
												Rgp1
												Rheb
												Riok3
												Rmdn3
												Rnd2
												Rnf111
												Rnf144a
												Rnf152
												Rnf167
												Rnf213
												Rnf216
												Rnf24
												Rnf26
												Rnf31
												Rnf39
												Rnf44
												Rnf7
												Rnh1
												Rnpep
												Rnpepl1
												Robo4
												Rock1
												Rora
												Rpl18a
												Rpl29; Gm8210
												Rpl29-ps2
												Rpl7a-ps9
												Rprd2
												Rps12-ps26
												Rps15a-ps3
												Rps4x
												Rps6ka1
												Rrbp1
												Rrm2
												Rtfdc1
												Rufy3
												Rxra
												Sacm1l
												Sae1
												Samd4b
												Samm50
												Sar1b
												Sash1
												Scaf8; C530047H08Rik
												Scap
												Scarb1
												Sdc3
												Sdr9c7
												Sec14l2
												Sec22b
												Sec23a
												Sec31a
												Sec62
												Sel1l3
												Sell
												Selt
												Sema4a
												Sema6a
												Sema6d
												Sep7
												Serbp1
												Serinc5
												Serpinf2
												Sesn3
												Setd1a
												Setd1b
												Setd5
												Setdb2; Phf11c; Phf11d
												Sf1
												Sgms1
												Sgta
												Sh2b3
												Sh3d19
												Shfm1
												Shmt1
												Siglec1
												Sin3a
												Sipa1l2
												Sirpa
												Sirt7
												Skp1a
												Slc10a2
												Slc11a1
												Slc12a2
												Slc19a2
												Slc20a1
												Slc22a23
												Slc25a12
												Slc25a15
												Slc25a17
												Slc25a20
												Slc25a22
												Slc25a23
												Slc25a37
												Slc25a47
												Slc25a5
												Slc27a5
												Slc2a9
												Slc30a4
												Slc33a1
												Slc35c2
												Slc37a4
												Slc41a1
												Slc43a3
												Slc44a1
												Slc6a6
												Slc7a2
												Slc7a8
												Slc8b1
												Slc9a1
												Slc9a3r1
												Slc9a3r2
												Slc9a6
												Slc9a8
												Slc9a9
												Slco2a1
												Slirp
												Smad3
												Smap2
												Smarca5
												Smek1
												Smim10l1
												Smim15
												Smim19
												Smt3h1-ps
												Smurf1
												Snai2
												Snora34
												Snrpd2
												Snx27
												Soat2
												Sorbs3
												Sort1
												Sos2
												Sowahc
												Sp100
												Spaca6
												Spc24
												Spg20
												Spi1
												Spred2
												Spryd7
												Sptbn2
												Sptssa
												Srek1ip1
												Srgap2
												Sri
												Srrm1
												Srsf2
												Srsf4
												Srsf5
												Ssb
												Ssh2
												Ssr1
												St13
												Stap1
												Stard5
												Stat6
												Stim1
												Stk11
												Stk38l
												Sts
												Stx18
												Stx2
												Stx5a
												Sucla2
												Suclg1
												Suclg2
												Sult1d1
												Sumo3
												Suox
												Supt5
												Susd4
												Swi5
												Syap1
												Synj2
												Taco1
												Taf1d
												Taldo1
												Taok2
												Taok3
												Tap1
												Taz
												Tbc1d10a
												Tbc1d16
												Tbc1d2b
												Tbc1d30
												Tbc1d31
												Tbc1d9b
												Tbl2
												Tcea3
												Tcf25
												Tcf3
												Tcf7l1
												Tcirg1
												Tdp2
												Terf1
												Tet3
												Tgfb1
												Tgfbr3
												Themis2
												Thnsl2
												Thrap3
												Thrsp
												Tigd5
												Timd4
												Timm21
												Tinagl1
												Tjp1
												Tkt
												Tlcd2
												Tle1
												Tmco1
												Tmco4
												Tmem106a
												Tmem11
												Tmem135
												Tmem184b
												Tmem204
												Tmem218
												Tmem259
												Tmem263
												Tmem41b
												Tmem42
												Tmem53
												Tmem63a
												Tmem63b
												Tmem70
												Tmem94
												Tmtc2
												Tmx2
												Tnfaip1
												Tnfrsf1a
												Tnfrsf1b
												Tnfsf10
												Tnpo3
												Tnrc18
												Tom1l2
												Tomm40
												Tomm7
												Top1
												Tpmt
												Tprkb
												Traf4
												Trafd1
												Traj38
												Trak2
												Trap1
												Trappc1
												Trappc13
												Treml4
												Triap1
												Trim12a
												Trim2
												Trim24
												Trim25
												Trim30d
												Trim34b; Trim34a
												Trim37
												Trim8
												Trip11
												Trmt1l
												Trp53
												Trp53i11
												Trpm7
												Tshz2
												Tspan7
												Tspan9
												Tssc1
												Ttc7
												Ttpa
												Ttyh3
												Tubb5
												Tubb6
												Tulp4
												Tusc3
												Tvp23b
												Txndc11
												Txndc15
												Txnrd2
												Uba3
												Uba5
												Ubald1
												Ubap1
												Ube2l6
												Ube2n
												Ube2r2
												Ube2v1
												Ube3b
												Ubl7
												Ublcp1
												Ubqln1
												Uck2
												Ufm1
												Ufsp2
												Ugt2b1
												Unc93b1
												Uqcr11
												Urad
												Usb1
												Uso1
												Usp18
												Usp19
												Usp22
												Usp30
												Usp34
												Uspl1
												Utp6
												Uvrag
												Uxs1
												Vamp1
												Vamp2
												Vav2
												Vnn3
												Vps33b
												Vps37a
												Vti1a
												Vti1b
												Vwce
												Wasf2
												Wbp2
												Wbscr27
												Wdr33
												Wdr46
												Wdr81
												Wdtc1
												Wee1
												Wfdc17
												Whamm
												Wipf2
												Wipf3
												Wwc1
												Wwp1
												Xaf1
												Xkr9
												Xpo1
												Xpo7
												Yipf3
												Ykt6
												Ypel3
												Zbtb41
												Zc3h15
												Zc3hav1
												Zcchc14
												Zcchc24
												Zcchc6
												Zcchc8
												Zdhhc18
												Zdhhc9
												Zeb1
												Zfa-ps
												Zfp329
												Zfp335
												Zfp384
												Zfp385b
												Zfp39
												Zfp51
												Zfp512b
												Zfp523
												Zfp526
												Zfp598
												Zfp600
												Zfp609
												Zfp638
												Zfp654
												Zfp707
												Zfp759
												Zfp865
												Zfp870
												Zfp871
												Zfp874b
												Zfpm1
												Zhx3
												Zkscan17
												Zmpste24
												Zmym5
												Znfx1
												Znrf1
												Znrf3
												Zranb2
												Zscan22
												Zyx

## Sheet: GOBP Overlap Fch 1.25
GO_BP analyses for 76 day-to-night DE genes common to CD, HF and HFN groups
Collection(s):	Biological Processes
# overlaps shown:	10
# genesets in collections:	7530
# genes in universe (N):	38404
Gene Set Name	# Genes in Gene Set (K)	Description	# Genes in Overlap (k)	k/K	p-value	FDR q-value
GO_RHYTHMIC_PROCESS	293	Any process pertinent to the generation and maintenance of rhythms in the physiology of an organism. [GOC:jid]	10	0.0341	2.68e-10	2.02e-06	Overlapping genes:	RORC	NR1D2	CLOCK	ARNTL	CRY1	MAP2K6	TARDBP	CIART	NFIL3	TEF
GO_INTRACELLULAR_RECEPTOR_SIGNALING_PATHWAY	278	Any series of molecular signals initiated by a ligand binding to an receptor located within a cell. [GOC:bf, GOC:mah]	9	0.0324	3.51e-09	1.32e-05	Overlapping genes:	RORC	NR1D2	CLOCK	ARNTL	CRY1	MAP2K6	PPARD	FKBP4	RIPK2
GO_CIRCADIAN_RHYTHM	207	Any biological process in an organism that recurs with a regularity of approximately 24 hours. [GOC:bf, GOC:go_curators]	8	0.0386	6.91e-09	1.73e-05	Overlapping genes:	RORC	NR1D2	CLOCK	ARNTL	CRY1	TARDBP	CIART	NFIL3
GO_CELLULAR_RESPONSE_TO_STEROID_HORMONE_STIMULUS	248	Any process that results in a change in state or activity of a cell (in terms of movement, secretion, enzyme production, gene expression, etc.) as a result of a steroid hormone stimulus. [GOC:mah]	8	0.0323	2.82e-08	5.31e-05	Overlapping genes:	RORC	NR1D2	CLOCK	ARNTL	CRY1	PPARD	FKBP4	DDIT4
GO_LIPID_METABOLIC_PROCESS	1405	The chemical reactions and pathways involving lipids, compounds soluble in an organic solvent but not, or sparingly, in an aqueous solvent. Includes fatty acids; neutral fats, other fatty-acid esters, and soaps; long-chain (fatty) alcohols and waxes; sphingoids and other long-chain bases; glycolipids, phospholipids and sphingolipids; and carotenes, polyprenols, sterols, terpenes and other isopren…	15	0.0107	6.27e-08	7.96e-05	Overlapping genes:	RORC	NR1D2	PPARD	CHKA	SLC45A3	MTMR4	GDE1	ACSM5	HACL1	CES1	ABHD6	GPCPD1	SGMS2	ARSA	TTC39B
GO_STEROID_HORMONE_MEDIATED_SIGNALING_PATHWAY	181	A series of molecular signals mediated by a steroid hormone binding to a receptor. [PMID:12606724]	7	0.0387	6.34e-08	7.96e-05	Overlapping genes:	RORC	NR1D2	PPARD	CLOCK	ARNTL	CRY1	FKBP4
GO_REGULATION_OF_CIRCADIAN_RHYTHM	114	Any process that modulates the frequency, rate or extent of a circadian rhythm. A circadian rhythm is a biological process in an organism that recurs with a regularity of approximately 24 hours. [GOC:dph, GOC:jl, GOC:tb]	6	0.0526	9.41e-08	0.000101	Overlapping genes:	RORC	NR1D2	CLOCK	ARNTL	CRY1	TARDBP
GO_NEGATIVE_REGULATION_OF_GLUCOCORTICOID_RECEPTOR_SIGNALING_PATHWAY	6	Any process that stops, prevents or reduces the frequency, rate or extent of glucocorticoid receptor signaling pathway. [GOC:BHF]	3	0.5	1.37e-07	0.000115	Overlapping genes:	CLOCK	ARNTL	CRY1
GO_CIRCADIAN_REGULATION_OF_GENE_EXPRESSION	62	Any process that modulates the frequency, rate or extent of gene expression such that an expression pattern recurs with a regularity of approximately 24 hours. [GOC:mah]	5	0.0806	1.38e-07	0.000115	Overlapping genes:	CLOCK	ARNTL	CRY1	RORC	CIART	NR1D2
GO_RESPONSE_TO_ORGANIC_CYCLIC_COMPOUND	973	Any process that results in a change in state or activity of a cell or an organism (in terms of movement, secretion, enzyme production, gene expression, etc.) as a result of an organic cyclic compound stimulus. [GOC:ef]	12	0.0123	3.39e-07	0.000234	Overlapping genes:	CLOCK	ARNTL	CRY1	RORC	NR1D2	PPARD	FKBP4	CHKA	DDIT4	RIPK2	HSP90AB1	MTHFR

## Sheet: GOBP CDonly Fch 1.25
GO_BP analyses for 322 day-to-night DE genes exclusive to CD group
Collection(s):	Biological Processes
# overlaps shown:	20
# genesets in collections:	7530
# genes in universe (N):	38404
Gene Set Name	# Genes in Gene Set (K)	Description	# Genes in Overlap (k)	k/K	p-value	FDR q-value
GO_INTRACELLULAR_TRANSPORT	1741	The directed movement of substances within a cell. [GOC:ai]	53	0.0304	1.02e-16	7.71e-13	Overlapping genes:	AGXT	MLYCD	MAPK14	NUDT7	NUP133	NUP50	EHHADH	STOML2	OPA1	RPS27	PURA	ZDHHC20	ARIH2	VPS36	PPP3CA	TIMM17A	IMMP1L	PITRM1	BAG4	PEX19	PEX3	NXT2	SEL1L	DERL1	RHBDD1	IFI27	STYX	ERBIN	ZFAND1	TMED10	STAM2	STX12	AGFG1	EXOC4	THOC3	RAB5B	SNX2	FAM91A1	DCTN2	RBM4	CERT1	MTM1
GO_SMALL_MOLECULE_METABOLIC_PROCESS	1962	The chemical reactions and pathways involving small molecules, any low molecular weight, monomeric, non-encoded molecule. [GOC:curators, GOC:pde, GOC:vw]	52	0.0265	5.31e-14	2e-10	Overlapping genes:	AGXT	MLYCD	MAPK14	NUDT7	NUP133	NUP50	EHHADH	STOML2	OPA1	DLG1	PPARGC1A	PDK4	DHFR	ASNS	NNMT	MTRR	SLC35D2	ST6GAL1	QARS1	PLOD1	DEGS1	APIP	SEPHS1	NAGS	GSTM4	SLC25A13	PANK1	PRPS2	LCLAT1	PFKFB1	PDE4B	FDX1	NR0B2	FOXA2	MPST	ITIH5	DCXR	SULT1C2	ETFBKMT	CYP2G1P	CYP2U1	MINPP1
GO_CELLULAR_MACROMOLECULE_LOCALIZATION	1930	Any process in which a macromolecule is transported to, and/or maintained in, a specific location at the level of a cell. Localization at the cellular level encompasses movement within the cell, from within the cell to the cell surface, or from one location to another at the surface of a cell. [GOC:mah]	50	0.0259	4.08e-13	1.02e-09	Overlapping genes:	AGXT	MLYCD	MAPK14	NUDT7	NUP133	NUP50	EHHADH	DLG1	RPS27	PURA	ZDHHC20	ARIH2	VPS36	PPP3CA	TIMM17A	IMMP1L	PITRM1	BAG4	PEX19	PEX3	NXT2	SEL1L	DERL1	RHBDD1	IFI27	STYX	ERBIN	ZFAND1	TMED10	STAM2	STX12	AGFG1	EXOC4	THOC3	RAB5B	SNX2	FAM91A1	DCTN2	ABHD17C	RAB3GAP1	NOP53	CD2AP
GO_ORGANONITROGEN_COMPOUND_BIOSYNTHETIC_PROCESS	1859	The chemical reactions and pathways resulting in the formation of organonitrogen compound. [GOC:pr, GOC:TermGenie]	48	0.0258	1.45e-12	2.73e-09	Overlapping genes:	AGXT	MLYCD	RPS27	PURA	ZDHHC20	ABHD17C	RAB3GAP1	STOML2	PPARGC1A	PDK4	DHFR	ASNS	NNMT	MTRR	SLC35D2	ST6GAL1	QARS1	PLOD1	DEGS1	APIP	SEPHS1	NAGS	GSTM4	SLC25A13	PANK1	PRPS2	LCLAT1	RBM4	CERT1	SDC1	CNOT7	CYFIP1	HNRNPL	FECH	UGCG	ALG6	GCNT4	HNRNPK	TMLHE	EIF2A	ATG10	HABP4
GO_INTRACELLULAR_PROTEIN_TRANSPORT	1151	The directed movement of proteins in a cell, including the movement of proteins between specific compartments or structures within a cell, such as organelles of a eukaryotic cell. [GOC:mah]	36	0.0313	6.26e-12	9.43e-09	Overlapping genes:	AGXT	MLYCD	RPS27	PURA	ZDHHC20	MAPK14	NUDT7	NUP133	NUP50	EHHADH	ARIH2	VPS36	PPP3CA	TIMM17A	IMMP1L	PITRM1	BAG4	PEX19	PEX3	NXT2	SEL1L	DERL1	RHBDD1	IFI27	STYX	ERBIN	ZFAND1	TMED10	STAM2	STX12	AGFG1	EXOC4	THOC3	RAB5B	SNX2	FAM91A1
GO_PROTEIN_LOCALIZATION_TO_ORGANELLE	944	A process in which a protein is transported to, or maintained in, a location within an organelle. [GOC:mah]	30	0.0318	2.76e-10	3.47e-07	Overlapping genes:	AGXT	MLYCD	RPS27	MAPK14	NUDT7	NUP133	NUP50	EHHADH	ARIH2	VPS36	PPP3CA	TIMM17A	IMMP1L	PITRM1	BAG4	PEX19	PEX3	NXT2	ABHD17C	RAB3GAP1	DLG1	DCTN2	NOP53	CD2AP	CSRP3	DIAPH1	TAPT1	XPA	MTCH2	RAD21
GO_MACROMOLECULE_CATABOLIC_PROCESS	1410	The chemical reactions and pathways resulting in the breakdown of a macromolecule, any molecule of high relative molecular mass, the structure of which essentially comprises the multiple repetition of units derived, actually or conceptually, from molecules of low relative molecular mass. [GOC:mah]	37	0.0262	4.43e-10	4.77e-07	Overlapping genes:	RPS27	MAPK14	ARIH2	VPS36	ABHD17C	NOP53	CD2AP	SEL1L	DERL1	RHBDD1	IFI27	STYX	SDC1	CNOT7	MTM1	USP8	CTSV	MAPK9	HMGB1	PRKCA	UBXN8	RNF4	RNF14	RNF6	MANBA	UBE2B	TBL1X	NUB1	PTTG1	AMN1	DIS3L2	CARHSP1	LSM7	XRN2	WDR61	CTBS	HGSNAT
GO_RESPONSE_TO_OXYGEN_CONTAINING_COMPOUND	1698	Any process that results in a change in state or activity of a cell or an organism (in terms of movement, secretion, enzyme production, gene expression, etc.) as a result of an oxygen-containing compound stimulus. [GOC:pr, GOC:TermGenie]	41	0.0241	5.51e-10	5.18e-07	Overlapping genes:	MAPK14	SDC1	USP8	CTSV	MAPK9	HMGB1	PRKCA	AGXT	PPP3CA	CSRP3	ERBIN	ZFAND1	PPARGC1A	PDK4	DHFR	ASNS	CYFIP1	HNRNPL	FECH	OPA1	PFKFB1	PDE4B	FDX1	NR0B2	FOXA2	MALT1	DNMT3B	KLF10	ATP6V1B2	ATP6V1E1	CDC5L	PTPRA	GRB14	ITPR2	FGFR2	PDCD4	KLF9	MRC1	DSG1	GNG12	ZNF277
GO_CELLULAR_MACROMOLECULE_CATABOLIC_PROCESS	1180	The chemical reactions and pathways resulting in the breakdown of a macromolecule, any large molecule including proteins, nucleic acids and carbohydrates, as carried out by individual cells. [GOC:jl]	33	0.028	8.7e-10	7.28e-07	Overlapping genes:	MAPK14	USP8	CTSV	MAPK9	HMGB1	PRKCA	RPS27	ARIH2	VPS36	NOP53	CD2AP	SEL1L	DERL1	RHBDD1	IFI27	STYX	CNOT7	MTM1	UBXN8	RNF4	RNF14	RNF6	MANBA	UBE2B	TBL1X	NUB1	PTTG1	AMN1	DIS3L2	CARHSP1	LSM7	XRN2	WDR61
GO_RESPONSE_TO_NITROGEN_COMPOUND	1135	Any process that results in a change in state or activity of a cell or an organism (in terms of movement, secretion, enzyme production, gene expression, etc.) as a result of a nitrogen compound stimulus. [GOC:pr, GOC:TermGenie]	32	0.0282	1.31e-09	9.86e-07	Overlapping genes:	MAPK14	SEL1L	DERL1	RHBDD1	UBXN8	SDC1	AGXT	PPP3CA	CSRP3	ERBIN	PPARGC1A	PDK4	DHFR	ASNS	CYFIP1	HNRNPL	OPA1	PFKFB1	PDE4B	FDX1	DNMT3B	KLF10	ATP6V1B2	ATP6V1E1	CDC5L	PTPRA	GRB14	ITPR2	DIAPH1	TMED10	NNMT	CASP7
GO_ORGANIC_ACID_METABOLIC_PROCESS	1164	The chemical reactions and pathways involving organic acids, any acidic compound containing carbon in covalent linkage. [ISBN:0198506732]	32	0.0275	2.41e-09	1.65e-06	Overlapping genes:	MAPK14	AGXT	PPARGC1A	PDK4	DHFR	ASNS	PFKFB1	MLYCD	NUDT7	NUP133	NUP50	EHHADH	MTRR	SLC35D2	ST6GAL1	QARS1	PLOD1	DEGS1	APIP	SEPHS1	NAGS	GSTM4	MPST	ITIH5	DCXR	SULT1C2	ETFBKMT	CYP2G1P	CYP2U1	MINPP1	OSBPL1A	SLC17A3
GO_ORGANONITROGEN_COMPOUND_CATABOLIC_PROCESS	1301	The chemical reactions and pathways resulting in the breakdown of organonitrogen compound. [GOC:pr, GOC:TermGenie]	33	0.0254	9.48e-09	5.95e-06	Overlapping genes:	AGXT	MLYCD	NUDT7	MTRR	MPST	SEL1L	DERL1	RHBDD1	UBXN8	SDC1	PDE4B	USP8	CTSV	MAPK9	ARIH2	VPS36	NOP53	CD2AP	IFI27	STYX	MTM1	RNF4	RNF14	RNF6	MANBA	UBE2B	TBL1X	NUB1	PTTG1	AMN1	ABHD17C	CTBS	HGSNAT
GO_RESPONSE_TO_LIPID	930	Any process that results in a change in state or activity of a cell or an organism (in terms of movement, secretion, enzyme production, gene expression, etc.) as a result of a lipid stimulus. [GOC:sl]	27	0.029	1.5e-08	8.66e-06	Overlapping genes:	AGXT	SDC1	PDE4B	USP8	CTSV	RNF4	RNF14	RNF6	MAPK14	PPARGC1A	PDK4	PFKFB1	ERBIN	FDX1	DNMT3B	HMGB1	PRKCA	FECH	NR0B2	MALT1	FGFR2	PDCD4	KLF9	MRC1	DSG1	GNG12	URI1
GO_CELLULAR_RESPONSE_TO_OXYGEN_CONTAINING_COMPOUND	1208	Any process that results in a change in state or activity of a cell (in terms of movement, secretion, enzyme production, gene expression, etc.) as a result of an oxygen-containing compound stimulus. [GOC:pr, GOC:TermGenie]	31	0.0257	2.11e-08	1.13e-05	Overlapping genes:	PDE4B	USP8	MAPK14	PPARGC1A	PDK4	FDX1	DNMT3B	HMGB1	PRKCA	FECH	MALT1	FGFR2	PDCD4	KLF9	MRC1	MAPK9	DHFR	PPP3CA	CSRP3	CYFIP1	OPA1	KLF10	ATP6V1B2	ATP6V1E1	CDC5L	PTPRA	GRB14	ITPR2	ZFAND1	FOXA2	ZNF277
GO_CARBOHYDRATE_DERIVATIVE_METABOLIC_PROCESS	1117	The chemical reactions and pathways involving carbohydrate derivative. [GOC:TermGenie]	29	0.026	4.82e-08	2.42e-05	Overlapping genes:	PDE4B	PPARGC1A	PDK4	OPA1	SDC1	PFKFB1	MLYCD	NUDT7	SEL1L	MANBA	CTBS	HGSNAT	NUP133	NUP50	SLC35D2	ST6GAL1	ITIH5	DCXR	SULT1C2	DLG1	STOML2	SLC25A13	PANK1	PRPS2	UGCG	ALG6	GCNT4	GPD2	RBKS
GO_NEGATIVE_REGULATION_OF_NUCLEOBASE_CONTAINING_COMPOUND_METABOLIC_PROCESS	1470	Any cellular process that stops, prevents, or reduces the frequency, rate or extent of the chemical reactions and pathways involving nucleobases, nucleosides, nucleotides and nucleic acids. [GOC:go_curators]	34	0.0231	5.21e-08	2.45e-05	Overlapping genes:	PPARGC1A	PFKFB1	DLG1	MAPK14	DNMT3B	HMGB1	FGFR2	PDCD4	PPP3CA	KLF10	NR0B2	URI1	NOP53	IFI27	UBE2B	TBL1X	QARS1	HNRNPL	CNOT7	PURA	HNRNPK	RAD50	ATXN1	IFI16	NONO	FOXQ1	BCLAF1	FAM172A	CIR1	ASF1A	ARID5B	FOXS1	MOSPD1	NAB1
GO_PROTEOLYSIS	1779	The hydrolysis of proteins into smaller polypeptides and/or amino acids by cleavage of their peptide bonds. [GOC:bf, GOC:mah]	38	0.0214	6.36e-08	2.82e-05	Overlapping genes:	MAPK14	HMGB1	NOP53	IFI27	UBE2B	TBL1X	IFI16	SEL1L	ITIH5	STOML2	USP8	MALT1	MAPK9	CTSV	RNF4	RNF14	RNF6	DERL1	RHBDD1	UBXN8	ARIH2	VPS36	CD2AP	STYX	MTM1	NUB1	PTTG1	AMN1	CASP7	TIMM17A	IMMP1L	PITRM1	STAM2	SERPINB9	KNG1	HSPE1	SERPINB1	HABP2
GO_OXIDATION_REDUCTION_PROCESS	1005	A metabolic process that results in the removal or addition of one or more electrons to or from a substance, with or without the concomitant removal or addition of a proton or protons. [GOC:dhl, GOC:ecd, GOC:jh2, GOC:jid, GOC:mlg, GOC:rph]	27	0.0269	7.24e-08	3.03e-05	Overlapping genes:	MAPK14	NOP53	PPARGC1A	PDK4	MLYCD	DCXR	SLC25A13	GPD2	RBKS	FDX1	DHFR	MTRR	EHHADH	PLOD1	DEGS1	ETFBKMT	CYP2G1P	CYP2U1	TMLHE	SRD5A2	ALDH1B1	HSD17B13	TSTD1	JMJD1C	SDHD	PDIA5	GFOD1
GO_RESPONSE_TO_ENDOGENOUS_STIMULUS	1721	Any process that results in a change in state or activity of a cell or an organism (in terms of movement, secretion, enzyme production, gene expression, etc.) as a result of a stimulus arising within the organism. [GOC:sm]	37	0.0215	8.19e-08	3.25e-05	Overlapping genes:	PPARGC1A	PDK4	FDX1	USP8	CTSV	RNF4	RNF14	RNF6	CASP7	PFKFB1	DNMT3B	FGFR2	PDCD4	KLF10	NR0B2	URI1	PDE4B	OPA1	SDC1	UGCG	FECH	KLF9	CSRP3	CYFIP1	ATP6V1B2	ATP6V1E1	CDC5L	PTPRA	GRB14	ITPR2	AGXT	DSG1	ASNS	DIAPH1	BAG4	SPRED1	SPRY4
GO_MODIFICATION_DEPENDENT_MACROMOLECULE_CATABOLIC_PROCESS	642	The chemical reactions and pathways resulting in the breakdown of a macromolecule, initiated by covalent modification of the target molecule. [GOC:jl]	21	0.0327	8.95e-08	3.37e-05	Overlapping genes:	USP8	RNF4	RNF14	RNF6	NOP53	IFI27	UBE2B	TBL1X	SEL1L	MAPK9	DERL1	UBXN8	ARIH2	VPS36	CD2AP	STYX	MTM1	NUB1	PTTG1	AMN1	DIS3L2
[truncated: 11 more columns]

## Sheet: GOBP HFonly Fch 1.25
GO_BP analyses for 1327 day-to-night DE genes exclusive to HF group
Collection(s):	Biological Processes
# overlaps shown:	20
# genesets in collections:	7530
# genes in universe (N):	38404
Gene Set Name	# Genes in Gene Set (K)	Description	# Genes in Overlap (k)	k/K	p-value	FDR q-value
GO_SMALL_MOLECULE_METABOLIC_PROCESS	1962	The chemical reactions and pathways involving small molecules, any low molecular weight, monomeric, non-encoded molecule. [GOC:curators, GOC:pde, GOC:vw]	208	0.106	3.99e-52	3e-48	Overlapping genes:	TGFB1	ZMPSTE24	ABCA2	PCSK9	HMGCL	GSK3A	CLTC	AP2A1	MAPK3	CD74	INPP5K	EIF6	CPT2	HSD17B4	AMACR	ECH1	CES1	OSBP	TP53	RAE1	POM121	NUP210	PMM2	ATP5PB	MTOR	RGN	LYPLA2	CLN6	ACAT1	DLD	CYP3A4	ALDH8A1	THNSL2	SCARB1	SLC9A1	OGT	FOXO1	PSMB1	PSMB5	PSMD6	PSMA1	PSMD8
GO_INTRACELLULAR_TRANSPORT	1741	The directed movement of substances within a cell. [GOC:ai]	176	0.1011	4.9e-41	1.84e-37	Overlapping genes:	TGFB1	ZMPSTE24	ABCA2	PCSK9	HMGCL	GSK3A	CLTC	AP2A1	MAPK3	CD74	INPP5K	EIF6	CPT2	HSD17B4	AMACR	ECH1	CES1	OSBP	TP53	RAE1	POM121	NUP210	PMM2	ATP5PB	CTSA	WDR81	PML	FYN	NPLOC4	BCAP31	HERPUD1	HGS	SMAD3	MSN	STX5	SEC22B	AP2M1	CLTA	DAB2	SGTA	XPO1	SMURF1
GO_ORGANONITROGEN_COMPOUND_CATABOLIC_PROCESS	1301	The chemical reactions and pathways resulting in the breakdown of organonitrogen compound. [GOC:pr, GOC:TermGenie]	146	0.1122	4.62e-39	1.16e-35	Overlapping genes:	TGFB1	ZMPSTE24	ABCA2	PCSK9	HMGCL	GSK3A	CLTC	AP2A1	CTSA	WDR81	PML	FYN	NPLOC4	BCAP31	HERPUD1	HGS	SMAD3	MSN	STX5	SEC22B	AP2M1	CLTA	DAB2	SGTA	XPO1	SMURF1	GGA1	RGP1	CLN5	VPS37A	HM13	UBAP1	MTOR	RGN	LYPLA2	CLN6	ACAT1	DLD	CYP3A4	ALDH8A1	THNSL2	SCARB1
GO_LIPID_METABOLIC_PROCESS	1405	The chemical reactions and pathways involving lipids, compounds soluble in an organic solvent but not, or sparingly, in an aqueous solvent. Includes fatty acids; neutral fats, other fatty-acid esters, and soaps; long-chain (fatty) alcohols and waxes; sphingoids and other long-chain bases; glycolipids, phospholipids and sphingolipids; and carotenes, polyprenols, sterols, terpenes and other isopren…	152	0.1082	8.77e-39	1.65e-35	Overlapping genes:	TGFB1	ZMPSTE24	ABCA2	PCSK9	HMGCL	CTSA	WDR81	MTOR	RGN	LYPLA2	CLN6	ACAT1	DLD	CYP3A4	ALDH8A1	THNSL2	SCARB1	AGRN	SDC3	SLC44A1	NAGA	MAPK3	CD74	INPP5K	EIF6	CPT2	HSD17B4	AMACR	ECH1	CES1	OSBP	PAFAH1B1	DNAJC15	GPIHBP1	THRSP	PLEKHA8	MIF	PRKAB1	TNFRSF1A	IRS2	NR1H4	GSTP1
GO_MACROMOLECULE_CATABOLIC_PROCESS	1410	The chemical reactions and pathways resulting in the breakdown of a macromolecule, any molecule of high relative molecular mass, the structure of which essentially comprises the multiple repetition of units derived, actually or conceptually, from molecules of low relative molecular mass. [GOC:mah]	152	0.1078	1.34e-38	2.01e-35	Overlapping genes:	TGFB1	ZMPSTE24	ABCA2	PCSK9	CTSA	WDR81	MTOR	RGN	LYPLA2	CLN6	AGRN	SDC3	GSK3A	CLTC	AP2A1	PML	FYN	NPLOC4	BCAP31	HERPUD1	HGS	SMAD3	MSN	STX5	SEC22B	AP2M1	CLTA	DAB2	SGTA	XPO1	SMURF1	GGA1	RGP1	CLN5	VPS37A	HM13	UBAP1	SLC9A1	OGT	FOXO1	PSMB1	PSMB5
GO_REGULATION_OF_INTRACELLULAR_SIGNAL_TRANSDUCTION	1863	Any process that modulates the frequency, rate or extent of intracellular signal transduction. [GOC:dph, GOC:signaling, GOC:tb, GOC:TermGenie]	175	0.0939	1.23e-36	1.54e-33	Overlapping genes:	TGFB1	ZMPSTE24	MTOR	RGN	GSK3A	PML	FYN	NPLOC4	BCAP31	HERPUD1	HGS	SLC9A1	OGT	FOXO1	TNFAIP1	RELA	UBQLN1	ARRB2	ROCK1	ARAF	GNA12	TRIM24	CDK2	TRIM25	FBXO9	RFFL	CDK5	PUM1	MAPK3	CD74	INPP5K	PAFAH1B1	MIF	PRKAB1	TNFRSF1A	IRS2	NR1H4	GSTP1	PDK2	RORA	SNAI2	PRKD2
GO_ORGANIC_ACID_METABOLIC_PROCESS	1164	The chemical reactions and pathways involving organic acids, any acidic compound containing carbon in covalent linkage. [ISBN:0198506732]	130	0.1117	1.47e-34	1.59e-31	Overlapping genes:	TGFB1	MTOR	RGN	SLC9A1	OGT	MAPK3	CD74	MIF	PRKAB1	TNFRSF1A	IRS2	NR1H4	GSTP1	PDK2	TP53	NDST1	LYPLA2	CLTC	AP2A1	PSMB1	PSMB5	PSMD6	PSMA1	PSMD8	GCLC	BGN	PRELP	IDUA	GNS	HMGCL	ACAT1	DLD	CYP3A4	ALDH8A1	THNSL2	EIF6	CPT2	HSD17B4	AMACR	ECH1	CES1	OSBP
GO_PROTEIN_CONTAINING_COMPLEX_ASSEMBLY	1782	The aggregation, arrangement and bonding together of a set of macromolecules to form a protein-containing complex. [GOC:jl]	166	0.0932	2.82e-34	2.65e-31	Overlapping genes:	TGFB1	MTOR	SLC9A1	MAPK3	CD74	MIF	PRKAB1	TNFRSF1A	TP53	CLTC	HMGCL	ACAT1	EIF6	PTGES3	DECR1	GPX4	NDUFS6	ACAD9	ARG1	AASS	SHMT1	FARSB	PML	TNFAIP1	SLC9A3R1	EP300	CXCL12	FLOT1	RIOK3	BIRC3	BMF	TRIM22	DHX33	ILK	NBR1	TLE1	FARP2	SMAD3	MSN	STX5	SEC22B	AP2M1
GO_REGULATION_OF_IMMUNE_SYSTEM_PROCESS	1670	Any process that modulates the frequency, rate, or extent of an immune system process. [GOC:add]	159	0.0952	6.54e-34	5.47e-31	Overlapping genes:	TGFB1	MTOR	MAPK3	CD74	MIF	TP53	EIF6	ARG1	EP300	CXCL12	FLOT1	RIOK3	BIRC3	SMAD3	MSN	PIAS1	SKP1	HSPD1	NCKAP1L	CLEC7A	PILRB	HCK	ARPC1B	APCS	HLA-DMB	IRS2	NR1H4	PSMB1	PSMB5	PSMD6	PSMA1	PSMD8	CYP26B1	PNP	PIM1	ZMPSTE24	FYN	NPLOC4	RELA	UBQLN1	ARRB2	PUM1
GO_REGULATION_OF_CATABOLIC_PROCESS	987	Any process that modulates the frequency, rate, or extent of the chemical reactions and pathways resulting in the breakdown of substances. [GOC:go_curators]	117	0.1185	1.54e-33	1.16e-30	Overlapping genes:	MTOR	MAPK3	TP53	EIF6	EP300	SMAD3	MSN	PIAS1	IRS2	PSMB1	PSMB5	PSMD6	PSMA1	PSMD8	ZMPSTE24	FYN	RELA	UBQLN1	PUM1	FZD5	FLCN	STK11	PTPN22	BAG6	TNFRSF1B	C4BPA	SLC11A1	MOV10	ATG5	PRKAB1	PML	BMF	TRIM22	STX5	SEC22B	RAD23B	HSF1	NAF1	PNPT1	UVRAG	MAPK15	RGN
GO_HOMEOSTATIC_PROCESS	1935	Any biological process involved in the maintenance of an internal steady state. [GOC:jl, ISBN:0395825172]	172	0.0889	5.04e-33	3.45e-30	Overlapping genes:	MAPK3	TP53	SMAD3	IRS2	FYN	FLCN	STK11	SLC11A1	ATG5	PRKAB1	PML	HSF1	NAF1	MAPK15	RGN	OGT	GCLC	ABHD5	ANGPTL3	FOXK1	BCAP31	HERPUD1	FOXO1	CDK5	SESN3	KDR	RHEB	ABCA2	PCSK9	SCARB1	PNPLA2	ATP6V1D	DRAM2	CD74	MIF	CXCL12	SKP1	NCKAP1L	NR1H4	CYP26B1	RORA	RAC2
GO_CELLULAR_LIPID_METABOLIC_PROCESS	1064	The chemical reactions and pathways involving lipids, as carried out by individual cells. [GOC:jl]	121	0.1137	6.24e-33	3.91e-30	Overlapping genes:	MAPK3	IRS2	PRKAB1	RGN	ABHD5	ANGPTL3	ABCA2	PCSK9	SCARB1	PNPLA2	CD74	MIF	NR1H4	CYP26B1	PLCG1	INPP5D	ADGRF5	PTGES3	DECR1	SOAT2	GSTP1	PDK2	DLD	CPT2	ADIPOR2	WDTC1	ACSM3	INPP5K	CSF1R	CLN6	GPIHBP1	ALDH1A1	IP6K1	TTC7A	ABHD4	FITM2	MTOR	EIF6	ZMPSTE24	PLIN5	CTSA	AADAC
GO_CELLULAR_MACROMOLECULE_LOCALIZATION	1930	Any process in which a macromolecule is transported to, and/or maintained in, a specific location at the level of a cell. Localization at the cellular level encompasses movement within the cell, from within the cell to the cell surface, or from one location to another at the surface of a cell. [GOC:mah]	171	0.0886	1.17e-32	6.79e-30	Overlapping genes:	ABCA2	CD74	INPP5K	GPIHBP1	TTC7A	EIF6	CTSA	TGFB1	TNFRSF1A	HSD17B4	AMACR	ECH1	AGRN	TP53	SMAD3	FYN	FLCN	STK11	PML	MAPK15	BCAP31	HERPUD1	CDK5	ATP6V1D	SKP1	RAC2	RAP1A	SIN3A	DNAJA3	SLC9A3R1	CCT2	CCT8	TERF1	SP100	PPP1R10	KIF5B	RAB11B	CCT5	CCT7	CCT6A	MSN	FZD5
GO_POSITIVE_REGULATION_OF_NUCLEOBASE_CONTAINING_COMPOUND_METABOLIC_PROCESS	1870	Any cellular process that activates or increases the frequency, rate or extent of the chemical reactions and pathways involving nucleobases, nucleosides, nucleotides and nucleic acids. [GOC:go_curators]	167	0.0893	2.75e-32	1.48e-29	Overlapping genes:	CD74	INPP5K	TGFB1	TNFRSF1A	AGRN	TP53	SMAD3	FLCN	PML	MAPK15	SIN3A	CCT2	CCT8	SP100	PPP1R10	CCT5	CCT7	CCT6A	FZD5	GSK3A	ROCK1	DAB2	NFKBIA	JUP	SRSF5	DNM2	DVL3	BCL3	CARM1	TRIP11	MAPK3	NR1H4	PTGES3	MTOR	PRKD2	TAZ	SCAP	CREM	SLC11A1	HSF1	NAF1	OGT
GO_POSITIVE_REGULATION_OF_MOLECULAR_FUNCTION	1781	Any process that activates or increases the rate or extent of a molecular function, an elemental biological activity occurring at the molecular level, such as catalysis or binding. [GO:jl]	162	0.091	3.15e-32	1.58e-29	Overlapping genes:	CD74	TGFB1	AGRN	SMAD3	FLCN	PML	MAPK15	CCT2	FZD5	GSK3A	JUP	DNM2	DVL3	CARM1	MAPK3	PTGES3	MTOR	PRKD2	SLC11A1	HSF1	NAF1	MAP2K7	SLC9A1	CRTC2	EP300	RELA	HDAC4	MTDH	JUN	UBE2V1	UBE2N	RARA	DDX58	TCF3	DHX33	ILK	MAP3K5	ARHGEF10L	NCOA3	CCNK	NEK4	PLXND1
GO_OXIDATION_REDUCTION_PROCESS	1005	A metabolic process that results in the removal or addition of one or more electrons to or from a substance, with or without the concomitant removal or addition of a proton or protons. [GOC:dhl, GOC:ecd, GOC:jh2, GOC:jid, GOC:mlg, GOC:rph]	116	0.1154	3.52e-32	1.65e-29	Overlapping genes:	FLCN	GSK3A	MTOR	DNAJC15	ALDH1A1	PLIN5	PRDX3	AIFM1	EPM2AIP1	HIGD1A	CYCS	INPP5K	TP53	TAZ	FOXK1	KDM6B	PNPT1	SLC25A12	TET3	KDM1B	PHF2	HSD17B4	AMACR	ECH1	OXA1L	IRS2	CYP26B1	ADGRF5	DECR1	DLD	CPT2	ADIPOR2	PLA2G7	ACAT1	GPX4	NDUFS6	ACAD9	CYP3A4	ALDH8A1	HSD17B12	ACADM	CYP4F11
GO_RESPONSE_TO_OXYGEN_CONTAINING_COMPOUND	1698	Any process that results in a change in state or activity of a cell or an organism (in terms of movement, secretion, enzyme production, gene expression, etc.) as a result of an oxygen-containing compound stimulus. [GOC:pr, GOC:TermGenie]	156	0.0919	1.65e-31	7.32e-29	Overlapping genes:	GSK3A	MTOR	PRDX3	AIFM1	EPM2AIP1	INPP5K	TP53	KDM6B	PNPT1	IRS2	CYP26B1	GPX4	SESN3	SELENOT	TXNRD2	NDUFA9	NDUFS4	KMO	TRAP1	GYS2	TGFB1	AGRN	JUP	DNM2	CARM1	MAPK3	SLC11A1	HSF1	SLC9A1	RELA	MTDH	JUN	RARA	MAP3K5	NCOA3	GPIHBP1	FYN	CDK5	RAP1A	KIF5B	IQGAP1	RGN
GO_PROTEIN_PHOSPHORYLATION	1994	The process of introducing a phosphate group on to a protein. [GOC:hb]	171	0.0858	5.86e-31	2.45e-28	Overlapping genes:	GSK3A	MTOR	INPP5K	TP53	IRS2	NDUFS4	TGFB1	MAPK3	SLC11A1	HSF1	JUN	RARA	MAP3K5	FYN	CDK5	RAP1A	IQGAP1	RGN	MIF	LGALS9	GNAI2	PRKAR2A	RAPGEF1	STAP1	SASH1	CCND1	SYAP1	ROCK1	FOXO1	TRIM24	PIM1	ARRB2	CDK2	HDAC2	PER1	NR2F2	SLC9A3R1	GSTP1	PDK2	PIK3R3	AXL	TGFBR3
GO_POSITIVE_REGULATION_OF_RNA_METABOLIC_PROCESS	1710	Any process that activates or increases the frequency, rate or extent of the chemical reactions and pathways involving RNA. [GOC:ai]	154	0.0901	3.79e-30	1.43e-27	Overlapping genes:	GSK3A	MTOR	INPP5K	TP53	TGFB1	MAPK3	SLC11A1	HSF1	JUN	RARA	MAP3K5	ROCK1	FOXO1	TRIM24	PIM1	CDK2	HDAC2	PER1	NR2F2	FLCN	CD74	PML	FZD5	DVL3	PRKD2	MAP2K7	UBE2V1	DHX33	ILK	CCNK	NEK4	TNFRSF1A	DAB2	ACVR1B	GPS2	CCNH	WWC1	BRD4	NELFE	SERPINF2	RTRAF	CDK13
GO_POSITIVE_REGULATION_OF_CELLULAR_BIOSYNTHETIC_PROCESS	1988	Any process that activates or increases the frequency, rate or extent of the chemical reactions and pathways resulting in the formation of substances, carried out by individual cells. [GOC:mah]	169	0.085	3.8e-30	1.43e-27	Overlapping genes:	GSK3A	MTOR	INPP5K	TP53	TGFB1	MAPK3	SLC11A1	HSF1	JUN	RARA	MAP3K5	FOXO1	TRIM24	PIM1	CDK2	HDAC2	PER1	NR2F2	FLCN	CD74	PML	FZD5	DVL3	PRKD2	MAP2K7	UBE2V1	DHX33	ILK	CCNK	NEK4	TNFRSF1A	DAB2	ACVR1B	GPS2	CCNH	WWC1	BRD4	NELFE	SERPINF2	RTRAF	CDK13	CCNC
[truncated: 166 more columns]

## Sheet: GOBP HFNonly Fch 1.25
GO_BP analyses for 306 day-to-night DE exclusive to HFN groups
Collection(s):	Biological Processes
# overlaps shown:	20
# genesets in collections:	7530
# genes in universe (N):	38404
Gene Set Name	# Genes in Gene Set (K)	Description	# Genes in Overlap (k)	k/K	p-value	FDR q-value
GO_SMALL_MOLECULE_METABOLIC_PROCESS	1962	The chemical reactions and pathways involving small molecules, any low molecular weight, monomeric, non-encoded molecule. [GOC:curators, GOC:pde, GOC:vw]	52	0.0265	1.01e-15	7.61e-12	Overlapping genes:	APP	CD36	NFE2L1	MGLL	SERINC3	PRKAA1	SREBF1	AVPR1A	POR	LPIN2	AKR1C3	GNPAT	ADH4	G6PC	CRAT	CBR4	HACD2	FADS2	ACOT1	HSD17B10	NUP205	SLC2A1	MTAP	GPI	LDHD	MRS2	SLC5A6	BTD	ERO1B	OMD	GUSB	ST3GAL1	IDH3B	FMO2	CARMIL1	PPM1K	NAPEPLD	SREBF2	AGPAT2	SPTLC2	KDSR	SQLE
GO_ORGANIC_ACID_METABOLIC_PROCESS	1164	The chemical reactions and pathways involving organic acids, any acidic compound containing carbon in covalent linkage. [ISBN:0198506732]	36	0.0309	5.28e-13	1.99e-09	Overlapping genes:	APP	CD36	NFE2L1	MGLL	SERINC3	PRKAA1	SREBF1	AVPR1A	POR	LPIN2	AKR1C3	GNPAT	ADH4	G6PC	CRAT	CBR4	HACD2	FADS2	ACOT1	HSD17B10	NUP205	SLC2A1	MTAP	GPI	LDHD	MRS2	SLC5A6	BTD	ERO1B	OMD	GUSB	ST3GAL1	IDH3B	FMO2	CARMIL1	PPM1K
GO_LIPID_METABOLIC_PROCESS	1405	The chemical reactions and pathways involving lipids, compounds soluble in an organic solvent but not, or sparingly, in an aqueous solvent. Includes fatty acids; neutral fats, other fatty-acid esters, and soaps; long-chain (fatty) alcohols and waxes; sphingoids and other long-chain bases; glycolipids, phospholipids and sphingolipids; and carotenes, polyprenols, sterols, terpenes and other isopren…	38	0.027	6.34e-12	1.58e-08	Overlapping genes:	APP	CD36	NFE2L1	MGLL	SERINC3	PRKAA1	SREBF1	AVPR1A	POR	LPIN2	AKR1C3	GNPAT	ADH4	G6PC	CRAT	CBR4	HACD2	FADS2	ACOT1	HSD17B10	NAPEPLD	SREBF2	AGPAT2	SPTLC2	KDSR	SQLE	DHCR7	NPAS2	CAPN2	CIDEA	PIGU	ACP6	ETNK1	ALG12	PLPP5	TIAM2	ACBD3	LDAH
GO_REGULATION_OF_RESPONSE_TO_STRESS	1559	Any process that modulates the frequency, rate or extent of a response to stress. Response to stress is a change in state or activity of a cell or an organism (in terms of movement, secretion, enzyme production, gene expression, etc.) as a result of a disturbance in organismal or cellular homeostasis, usually, but not necessarily, exogenous (e.g. temperature, humidity, ionizing radiation). [GOC:d…	40	0.0257	8.4e-12	1.58e-08	Overlapping genes:	APP	CD36	NFE2L1	MGLL	SERINC3	NAPEPLD	NPAS2	NUP205	ENPP4	FUT8	IMPACT	IL18	APPL1	SFPQ	THOC5	FUS	IER5	ATF6B	MDM2	ANXA5	TAB2	SRSF6	IFIH1	RSAD2	LSM14A	KRAS	TRAF3	AC093012.1	MID1	GRN	RNF125	SEC14L1	POLR3B	H2AX	TGM2	ARL6IP5	RAD9A	WRNIP1	NEK6	F11
GO_POSITIVE_REGULATION_OF_CELLULAR_BIOSYNTHETIC_PROCESS	1988	Any process that activates or increases the frequency, rate or extent of the chemical reactions and pathways resulting in the formation of substances, carried out by individual cells. [GOC:mah]	44	0.0221	8.35e-11	1.26e-07	Overlapping genes:	APP	CD36	NFE2L1	NPAS2	IMPACT	IL18	APPL1	SFPQ	THOC5	FUS	IER5	ATF6B	PRKAA1	SREBF1	AVPR1A	POR	LPIN2	SREBF2	CAPN2	LRP5	SRF	FOXO3	LARP1	PHIP	CEBPE	JAG1	ACTN4	NPNT	S1PR1	MRTFB	TP53INP2	ERCC3	NFATC3	MED13	SKI	MTA2	SENP2	ATAD2	NFIC	LMO7	RBPMS	HEATR1
GO_RESPONSE_TO_OXYGEN_CONTAINING_COMPOUND	1698	Any process that results in a change in state or activity of a cell or an organism (in terms of movement, secretion, enzyme production, gene expression, etc.) as a result of an oxygen-containing compound stimulus. [GOC:pr, GOC:TermGenie]	39	0.023	3.96e-10	4.91e-07	Overlapping genes:	APP	CD36	NFE2L1	IMPACT	IL18	APPL1	PRKAA1	SREBF1	AVPR1A	POR	LPIN2	CAPN2	LRP5	SRF	FOXO3	LARP1	PHIP	CEBPE	JAG1	MDM2	ANXA5	TAB2	SRSF6	AKR1C3	GNPAT	ADH4	SLC2A1	NADK	LCN2	CASTOR2	SLC1A2	CCR5	CXCL2	SPON2	ATP6V0A2	ZNF106	GNA14	AQP8	ADAM17
GO_RESPONSE_TO_EXTRACELLULAR_STIMULUS	526	Any process that results in a change in state or activity of a cell or an organism (in terms of movement, secretion, enzyme production, gene expression, etc.) as a result of an extracellular stimulus. [GOC:go_curators]	21	0.0399	5.43e-10	4.91e-07	Overlapping genes:	IMPACT	PRKAA1	SREBF1	AVPR1A	POR	SRF	FOXO3	LARP1	MDM2	AKR1C3	GNPAT	SLC2A1	LCN2	CASTOR2	SLC1A2	SREBF2	G6PC	FBXO22	DAP	BMT2	NNT
GO_CELLULAR_RESPONSE_TO_OXYGEN_CONTAINING_COMPOUND	1208	Any process that results in a change in state or activity of a cell (in terms of movement, secretion, enzyme production, gene expression, etc.) as a result of an oxygen-containing compound stimulus. [GOC:pr, GOC:TermGenie]	32	0.0265	5.64e-10	4.91e-07	Overlapping genes:	IMPACT	PRKAA1	SREBF1	AVPR1A	POR	SRF	FOXO3	LARP1	MDM2	AKR1C3	LCN2	CASTOR2	APP	CD36	NFE2L1	IL18	APPL1	LPIN2	CAPN2	LRP5	PHIP	CEBPE	ANXA5	ADH4	NADK	CCR5	CXCL2	SPON2	ATP6V0A2	ZNF106	GNA14	AQP8	GNPAT	SLC2A1
GO_RESPONSE_TO_CYTOKINE	1210	Any process that results in a change in state or activity of a cell or an organism (in terms of movement, secretion, enzyme production, gene expression, etc.) as a result of a cytokine stimulus. [GOC:sl]	32	0.0264	5.87e-10	4.91e-07	Overlapping genes:	SRF	FOXO3	LCN2	APP	CD36	IL18	APPL1	CAPN2	CCR5	CXCL2	TAB2	ADAM17	ACTN4	NPNT	S1PR1	IFIH1	RSAD2	LSM14A	KRAS	TRAF3	AC093012.1	MID1	AGPAT2	MTAP	GNPNAT1	IL4R	UBXN2A	CDC34	MT1X	PTPN9	PLVAP	COMMD7
GO_MONOCARBOXYLIC_ACID_METABOLIC_PROCESS	654	The chemical reactions and pathways involving monocarboxylic acids, any organic acid containing one carboxyl (COOH) group or anion (COO-). [GOC:vk]	23	0.0352	9.29e-10	7e-07	Overlapping genes:	APP	CD36	PRKAA1	SREBF1	AVPR1A	POR	AKR1C3	NFE2L1	LPIN2	ADH4	GNPAT	MGLL	NUP205	CRAT	CBR4	HACD2	FADS2	ACOT1	GPI	LDHD	MRS2	SLC5A6	BTD
GO_CELLULAR_RESPONSE_TO_EXTRACELLULAR_STIMULUS	264	Any process that results in a change in state or activity of a cell (in terms of movement, secretion, enzyme production, gene expression, etc.) as a result of an extracellular stimulus. [GOC:mah]	15	0.0568	1.55e-09	1.06e-06	Overlapping genes:	PRKAA1	SREBF1	SRF	SREBF2	AVPR1A	AKR1C3	LCN2	IMPACT	MDM2	CASTOR2	SLC2A1	SLC1A2	FBXO22	DAP	BMT2
GO_POSITIVE_REGULATION_OF_RNA_METABOLIC_PROCESS	1710	Any process that activates or increases the frequency, rate or extent of the chemical reactions and pathways involving RNA. [GOC:ai]	38	0.0222	1.69e-09	1.06e-06	Overlapping genes:	APP	PRKAA1	SREBF1	NFE2L1	LPIN2	SRF	FOXO3	IL18	ACTN4	NPNT	S1PR1	LRP5	PHIP	CEBPE	SREBF2	JAG1	NPAS2	SFPQ	THOC5	FUS	IER5	ATF6B	MRTFB	TP53INP2	ERCC3	NFATC3	MED13	SKI	MTA2	SENP2	ATAD2	NFIC	LMO7	RBPMS	HEATR1	WDR75	U2AF2	TOB1
GO_INTRACELLULAR_TRANSPORT	1741	The directed movement of substances within a cell. [GOC:ai]	38	0.0218	2.76e-09	1.6e-06	Overlapping genes:	PRKAA1	SREBF1	SREBF2	MDM2	FBXO22	APP	ACTN4	SFPQ	THOC5	U2AF2	CD36	GNPAT	NUP205	CRAT	APPL1	IL4R	SRSF6	UHMK1	ATP5MC2	SNX3	SNX12	RPS3A	B3GAT3	ARFGAP3	DNAJC19	SEC23B	LEPROTL1	RPL36	RPS20	AP2A2	SEC23IP	VPS13A	IFT22	GGA2	F9	TRAPPC10	TUBA1C	HEATR5A
GO_POSITIVE_REGULATION_OF_MULTICELLULAR_ORGANISMAL_PROCESS	1825	Any process that activates or increases the frequency, rate or extent of an organismal process, any of the processes pertinent to the function of an organism above the cellular level; includes the integrated processes of tissues and organs. [GOC:ai]	39	0.0214	2.99e-09	1.61e-06	Overlapping genes:	PRKAA1	APP	CD36	APPL1	IL4R	SRSF6	SNX3	SRF	AVPR1A	LCN2	IMPACT	FOXO3	IL18	NPNT	LRP5	JAG1	NPAS2	MRTFB	POR	GPI	ADAM17	IFIH1	RSAD2	LSM14A	AGPAT2	SPON2	ENPP4	GRN	RNF125	SEC14L1	POLR3B	DDX21	KITLG	ORM2	SULF2	IQSEC1	PPP1R9A	TWF1	ATP11C
GO_POSITIVE_REGULATION_OF_NUCLEOBASE_CONTAINING_COMPOUND_METABOLIC_PROCESS	1870	Any cellular process that activates or increases the frequency, rate or extent of the chemical reactions and pathways involving nucleobases, nucleosides, nucleotides and nucleic acids. [GOC:go_curators]	39	0.0209	5.83e-09	2.93e-06	Overlapping genes:	PRKAA1	APP	SRF	FOXO3	IL18	NPNT	LRP5	JAG1	NPAS2	MRTFB	SREBF1	SREBF2	ACTN4	SFPQ	THOC5	U2AF2	NFE2L1	LPIN2	S1PR1	PHIP	CEBPE	FUS	IER5	ATF6B	TP53INP2	ERCC3	NFATC3	MED13	SKI	MTA2	SENP2	ATAD2	NFIC	LMO7	RBPMS	HEATR1	WDR75	TOB1	H2AX
GO_REGULATION_OF_CATABOLIC_PROCESS	987	Any process that modulates the frequency, rate, or extent of the chemical reactions and pathways resulting in the breakdown of substances. [GOC:go_curators]	27	0.0274	6.98e-09	3.28e-06	Overlapping genes:	PRKAA1	APP	FOXO3	SREBF1	SREBF2	NFE2L1	FUS	TP53INP2	TOB1	SNX3	MDM2	FBXO22	NUP205	SNX12	DAP	TAB2	UBXN2A	LARP1	ATP6V0A2	NNT	SPTLC2	CIDEA	RNF144B	ZFAND2A	DIS3	EXOC8	WDR6
GO_CELLULAR_LIPID_METABOLIC_PROCESS	1064	The chemical reactions and pathways involving lipids, as carried out by individual cells. [GOC:jl]	28	0.0263	8.32e-09	3.55e-06	Overlapping genes:	PRKAA1	SREBF1	NFE2L1	SPTLC2	LPIN2	CD36	AVPR1A	POR	AGPAT2	GNPAT	CRAT	AKR1C3	ADH4	MGLL	CBR4	HACD2	FADS2	ACOT1	CAPN2	G6PC	SERINC3	NAPEPLD	KDSR	PIGU	ACP6	ETNK1	ALG12	PLPP5
GO_RESPONSE_TO_NITROGEN_COMPOUND	1135	Any process that results in a change in state or activity of a cell or an organism (in terms of movement, secretion, enzyme production, gene expression, etc.) as a result of a nitrogen compound stimulus. [GOC:pr, GOC:TermGenie]	29	0.0256	8.49e-09	3.55e-06	Overlapping genes:	PRKAA1	SREBF1	LPIN2	CD36	POR	CAPN2	APP	FOXO3	SREBF2	MDM2	LARP1	ATP6V0A2	JAG1	PHIP	APPL1	SRSF6	IMPACT	IFIH1	DDX21	CASTOR2	SLC2A1	SLC1A2	ANXA5	ZNF106	GNA14	AQP8	DNAJC18	FUNDC1	SLC3A2
GO_REGULATION_OF_CELL_DEATH	1748	Any process that modulates the rate or frequency of cell death. Cell death is the specific activation or halting of processes within a cell so that its vital functions markedly cease, rather than simply deteriorating gradually over time, which culminates in cell death. [GOC:dph, GOC:tb]	37	0.0212	1.02e-08	4.04e-06	Overlapping genes:	PRKAA1	CD36	POR	CAPN2	FOXO3	MDM2	PHIP	SRSF6	IMPACT	ANXA5	AKR1C3	SERINC3	DAP	NNT	CIDEA	RNF144B	NPAS2	ACTN4	SFPQ	ERCC3	ADAM17	GRN	KITLG	RPS3A	CCR5	KRAS	TRAF3	CDC34	TGM2	ARL6IP5	RAD9A	TIAM2	SAV1	ARHGAP10	ARHGEF18	STK40	NAA38
GO_RESPONSE_TO_STARVATION	189	Any process that results in a change in state or activity of a cell or an organism (in terms of movement, secretion, enzyme production, gene expression, etc.) as a result of a starvation stimulus, deprivation of nourishment. [GOC:go_curators]	12	0.0635	2.02e-08	7.59e-06	Overlapping genes:	PRKAA1	FOXO3	IMPACT	AKR1C3	DAP	SREBF1	SREBF2	LARP1	SLC2A1	GNPAT	FBXO22	BMT2
[truncated: 10 more columns]
