# Supplementary material for: Time-of-day defines NAD+ efficacy to treat diet-induced metabolic disease by synchronizing the hepatic clock in mice
Source: Nat Commun. 2023 Mar 27;14:1685. doi: 10.1038/s41467-023-37286-2 (PMC10043291; doi:10.1038/s41467-023-37286-2)
Supplement: Supplementary file 6 — Supplementary Data 3 [file 41467_2023_37286_MOESM6_ESM.xlsx]

## Sheet: ZT6 SD-HF vs HF-HFN
542 elements included exclusively in "SD-HF":		754 elements included exclusively in "HF-HFN":		182 common elements in "SD-HF" and "HF-HFN":
1700019G17Rik		2410131K14Rik		5830462I19Rik
1810046K07Rik		2610044O15Rik8		Abhd4
2010003K11Rik		2610528J11Rik		Actn4
2810006K23Rik		4933405O20Rik		Adam25
4933402N03Rik		5430403G16Rik		Adgrg2
4933428G20Rik		9530003J23Rik		Ago1
9130409I23Rik		A430089I19Rik		Alg13
A730071L15Rik		Aak1		Ankrd27
Abcb4		Abcd1		Anxa3
Abcc9		Abhd11		Arfgef2
Abcg1		Abhd3		Arhgap21
Abcg5		Ackr4		Asap1
Abcg8		Acsm5		Aspg
Abhd6		Actl7a		Atxn1l
Acad11		Actn1		Axin1
Acadl		Adgrf5		Axl
Acadvl		Adgrl2		Bin2
Acap2		Adhfe1		Blvrb
Acot1		Adi1		Brk1
Acot2		Adipor2		Ccdc66
Acot3		Adm		Cd180
Acot4		Agap3		Cd300ld
Acot5		Agbl5		Cdc42bpg
Acsl1		Agk		Cdk2
Acsl5		Agmat		Clcn6
Acss3		Agrn		Clec7a
Actg1		Ahsp		Cpsf1
Actl10		Aida		Csf1r
Adam39		Akirin2		Cth
Add1		Akr1d1		Ctif
Adgra3; Adgra2		Alg2		Cyp2c29; Cyp2c53-ps
Adgre5		Alkbh2		Cyp3a16
Adgrl4		Angptl3		Decr2
Afg3l2		Ankrd11		Dgkz
Ago2		Ankrd52		Dhx33
Agpat3		Anks3		Donson
Agrp		Ap3m1		Dpysl2
AI429214		Apcs		Dvl1
Ak2		Apoo; Apoo-ps		Dync1li1
Alas2		App		E330021D16Rik
Aldh1b1		Aqp1		Eif2ak4
Aldh3a2		Arel1		Enpp5
Aldh5a1		Arfgap1		Entpd1
Alpl		Arg1		Esrra
Anapc16		Arhgap17		Exoc6b
Ang-ps1		Arhgap23		Fabp2
Angptl6		Arhgdia		Fam160a2
Ankrd44		Arhgef10l		Fastk
Ano6		Arhgef11		Fbxo36
Apbb1ip		Arhgef12		Fndc3b
Apoa4		Arhgef7		Foxo4
Apol7a		Arpc1b		Frmd4a
Apol7e		Atad2b		Gaa
Ar		Atat1		Gas2l1
Arhgef5		Atg13		Gbas
Arpc5l		Atg16l1		Gbp3
Art2b		Atg2b		Ghsr
Asah2		Atg3		Gnai2
Ascl2		Atl2		Gnb2
Athl1		Atn1		H2-Aa
Atp10d		Atp5l-ps2		H2-Ab1
Atp8a1		Atxn7		H2-DMb1
Atxn10		B430203G13Rik		H2-Eb1
BC029214		B4galnt1		Hck
Bcl2l13		B4galt3		Heg1
Bdh1		Bace1		Hs6st1
Bmp3		Bag2		I830077J02Rik
C2		Bak1		Ifnar1
C77080		Baz1a		Impa2
C8b		Baz1b		Inpp5b
Caln1		Bbs4		Inppl1
Camk2d		BC016579		Iqgap1
Car2		BC026585		Irf7
Casc4		BC037034		Itgal
Cby1		Bcar1		Kank2
Ccbl1		Bcl2l2		Kcnj16
Ccdc167		Bcl3		Klhdc3
Ccer1		Bcl7a		Klhl21
Ccl6		Bcl9l		Laptm5
Ccnd1		Bhmt2		Lhx6
Cd59a		Brd1		Lilra5
Cd68		Brd3		LOC102637418
Cdh2		Bri3bp		Lrrc32
Ceacam13		Brpf1		Lrrc8c
Cenpv		Brpf3		Ltbr
Cerkl; Neurod1		Btbd8		Maz
Cers6		Calcoco1		Mboat7
Ces1g		Calm1		Med20; Usp49
Ces2a		Camsap1		Meioc
Cfhr1		Capn15		Mertk
Cgref1		Capn8		Mtor
Chad		Capns1		Mvp
Chkb		Caprin1		Myo10
Cldn22		Cars		Mzb1
Clec1b		Cbfa2t2		Ndufs7
Clec4a2		Cbll1		Nod1
Clec4a3		Ccdc125		Nol9
Clip1		Ccdc181		Npepps
Clock		Ccdc68		Nrbf2
Cmtm6		Ccne1		Nrip1
Cnr2		Ccr3		Nrp2
Cog7		Cd19		Osbpl11
Coro1b		Cd209e		P2ry4
Cotl1		Cd38		Pabpc4
Cpt1a		Cd74		Pank4
Crat		Cdc42bpa		Pde4c
Crip1		Cdc42bpb		Pi4ka
Crkl		Cdh18		Pik3ap1
Crygd		Cdh5		Pirb; Pira1
Csf2ra		Cdk2ap2		Pitpnm1
Cst11		Cdk6		Pkm
Ctdp1		Cenpl		Pkp4
Ctps		Cenpm		Pld4
Ctse		Cep170b		Plekhm2
Cxcl16		Ces1f		Plscr2
Cxcr4		Cetn3		Ppp2r1a
Cxcr5		Cfdp1		Ppp2r2d
Cyp17a1		Chd4		Prkcd
Cyp1a2		Chic2		Prkd2
Cyp2a4		Cipc		Prr5
Cyp2a5; Cyp2a4		Ckap4		Psmd9
Cyp2b10		Clcnkb		Ptpn22
Cyp2c38		Clec12a		Pxt1
Cyp2d34		Clec4a1		Pydc4
Cyp4a10; Cyp4a31		Clk2		Rab43
Cyp4a31		Cln6		Ralgapb
Cyp4a32		Cnih1		Rdh13
Cyp7b1		Cnot3		Rgl1
D130043K22Rik		Cnot7		Rnf10
D2hgdh		Coa6		Rpl32-ps
D930028M14Rik		Cobll1		Rps6ka1
Daglb		Copb2		Scrib
Dapk1		Cops7b		Sdc3
Dbp		Coro1c		Sh3gl1
Dcbld1		Cox20-ps		Siglec1
Dclre1c		Cpeb4		Sipa1l1
Dctn2		Cpne2		Sirpa
Ddb1		Cpsf7		Slc11a1
Ddc		Cpt2		Slc23a2
Ddhd1		Crk		Slc25a15
Ddhd2		Crtc3		Slc25a37
Ddx24		Csk		Slc29a3
Ddx54		Cstf3		Slc6a9
Decr1		Ctdsp1		Slc7a8
Defa-rs1		Ctdsp2		Slc9a3r2
Defb50		Ctsd; Ifitm10		Smim3
Dixdc1		Cul4a		Snx15
Dlat		Cxcl10		Sp100
Dmrt3		Cxcl12		Srd5a3
Dmxl2		Cyp20a1		Ssh1
Dnajc1		Cyp27a1		Stk10
Dnajc5		Cyp2j6		Stk40
Dock2		Cyp2j9		Taar5
Dock5		Cyp46a1		Tbc1d16
Dusp4		D10Jhu81e		Tcf7l1
Dvl2		D630033O11Rik		Tead1
E330017A01Rik		D930015E06Rik		Tgtp2
Ears2		Dazap1		Tigd5
Ebpl		Dcaf12		Timm10
Ech1		Ddx23		Tmc7
Eci1		Ddx5		Tmem106c
Eci3		Defa20		Tmem184b
Ehd4		Defb18		Tmtc2
Ehhadh		Defb20		Tnfaip3
Elmod3		Defb26		Tnpo2
Elovl2		Dennd4a		Trak2
Elovl3		Dennd5a		Treml4
Elovl5		Dgkd		Trgj1; Tcrg-C1
Enox2		Dgkh		Trpc5os
Ephx2		Dip2c		Ttc7
Etfdh		Dmgdh		Txnrd1
Ethe1		Dnaaf5		Unc93b1
Fads1		Dnaja1-ps		Usp40
Fads2		Dnajc19		Vav2
Fam129a		Dnajc7		Vegfa
Fam25c		Dnase1l3		Wbscr27
Fam50a		Dnlz		Wdr73
Fam63b		Dnm2		Wwc2
Fbxl7		Dnmt3a		Ythdf2
Fcna		Dnttip1		Zc3h4
Fetub		Dtnb		Znfx1
Fgf21		Dusp11		Znhit1
Fgfr1		Dvl3
Fgfrl1		Dxo
Fitm2		Eaf2
Fkbp8		Ear-ps7
Fkbpl		Ecm1
Fmo4		Eef1g
Foxi3		Eef2k
Fxyd5		Eef2kmt
Fyb		Ehmt2
Galk1		Eif2b5
Galnt12		Elk4
Galnt2		Ep300
Gas6		Ephx1
Gas7		Ern1
Gcnt1		Ets2
Gfra1		Extl3
Gk		F830016B08Rik
Gnal		Fabp4
Gpc1		Fam120c
Gpd2		Fam163a
Gpi1		Fam173a
Gpr155		Fam207a
Gprasp1; Armcx5		Fam20b
Gramd3		Fam3b
Grpel2		Fam65a
Gsta2		Fam76b
Gsta4		Fbrs
Gstm1		Fbrsl1
Gstm3		Fbxo11
Gucd1		Fbxo31
H2afy		Fdx1l; Zglp1; Raver1
H2-Q1		Fermt3
H2-Q5; H2-Q8		Fgf7
H2-Q7; H2-Q9		Fip1l1
Hadha		Flt4
Hal		Fmnl2
Hars2		Fnbp1
Hbb-bh2		Foxn3
Hc		Foxp2
Hcrtr2		Foxp4
Heatr5a		Fpr1
Heatr5b		Fubp1
Helb		Furin
Hexa		Fut11
Hip1		Fyco1
Hist1h1a		Fyn
Hist1h2bc		G930045G22Rik
Hist1h2bl		Gabarapl2
Hk3		Garem
Hmg20a		Gatad2a
Hmgcl		Gatad2b
Hpgds		Gch1
Hsd17b4		Gcnt2
Hsd3b3		Gfra2
Hsdl2		Gga1
Hsp90ab1		Git1
Ifi203		Gle1
Ifi27		Glt8d1
Igbp1b		Gmds
Ighv2-6		Gna12
Ighv5-16		Gna14
Ighv5-9		Golt1a; Kiss1
Igsf23		Gpihbp1
Ihh		Gps2
Il18bp		Gramd1a
Il1rn		Grasp
Il27ra		Grina
Impg2		Gse1
Ipmk		Gsk3a
Ipw		Gstm2
Irak4		Gstp1
Irf5		Gstp2
Itga3		Gtf2a1
Itgb5		Gtf2f1
Ivns1abp		Gtf2ird1
Josd1		Gtf3c1
Kdm5c		Gtpbp4-ps1
Klc4		H2-DMb2
Klhl10		H2-M9
Klhl6		H6pd
Kynu		Hapln1
L3hypdh		Hdac4
Lacc1		Hdac5
Lair1		Heatr1
Lcn11		Herc1
Ldha		Hgd
Lifr		Hira
Lilr4b		Hist1h2bk
Lilrb4a		Hlf
Limd1		Hmces
Limd2		Hmgxb3
LOC100039905		Hnrnpa2b1
LOC100042357		Hnrnpdl
LOC100861725		Hnrnpl
LOC100862076		Hnrnpul2
LOC100862321		Hs3st3b1
LOC380994		Hsf1
Lpcat3		Hspb6
Lpin2		Hspe1-ps3
Lrch3		Htra2
Lrfn4		Hyi
Lrrc39		Iah1
Lrtm1		Id3
Ly6g		Idh1
Lysmd4		Idua
Lztr1		Ifna16
Magea6		Ift52
Map3k4		Ighv11-1
Map7d1		Ighv3-6
Mapk14		Ighv5-12
Masp1		Ighv5-17
Mavs		Ighv6-4
Mbd3l1		Igkv13-87
Mblac1		Igkv3-1
Mcam		Igkv8-28
Me1		Igsf6
Me2		Il1b
Med9		Il6ra
Mef2a		Incenp
Mgll		Inmt
Mknk1		Ino80
Mknk2		Iqce
Mlkl		Iqsec2
Mmadhc		Irak1bp1
Mmp27		Irf3
Mnda		Irs1
Mndal		Itga5
Mog		Itga9
Mreg		Jun
Ms4a8a		Kcmf1
Mtmr12		Kctd3
Mtr		Kctd6
Mtrr		Kdr
Mul1		Khsrp
Myh10		Kidins220
Myo1c		Kif1c
Myo1d		Klf7
Myo1f		Klhdc9
Myof		Klhl12
Naip2		Klhl20
Nanos3		Lancl2
Nbl1		Large
Nceh1		Lats1
Nckap1l		Lats2
Nek9		Lce3d
Nelfcd		Lcp2
Nelfe		Ldb2
Neurl2		Lgals7
Nfe2l1		Lima1
Nfe2l2		Lipi
Nhej1		LOC100861819
Nid1		LOC100861827
Nipsnap3a		Lrp3
Nlrp4g		Lrrc25
Nmrk1		Lrrc3c
Nop2		Lrrc58
Nr2c2		Lsg1
Nr4a2		Lypla1
Nrg4		Lyplal1
Nsmf		Lyz2
Nutf2; Nutf2-ps1		Maf1
Nutf2-ps2; Nutf2-ps1		Magea2
Nwd2		Man1c1
Olig1		Man2a2
Oraov1		Map2k2
Orm1		Map2k5
Orm2		Map2k6
P2ry1		Map3k11
Pah		Map3k3
Paip1		Map3k5
Pank1		Map4
Paqr9		Mapk15
Pcdhb16		Mark3
Pcp4l1		Mark4
Pctp		Mau2
Pdk1		Mbtd1
Pdpr		Mcc
Pdzrn3		Mcoln1
Pecr		Mdh1
Peg3		Mdh2
Pet117; Csrp2bp		Mdm2
Pex11a		Med17
Pex19		Med25
Pgm3		Med26
Pgrmc2		Med27
Phka1		Mex3d
Pik3cb		Mgat4b
Pilrb2		Micall1
Pink1		Mief1
Pitpna		Mif
Pla2g15		Miip
Plagl2		Mink1
Plbd1		Mmachc
Plek		Mmd
Plekha8		Mmp14
Plin2		Mmp19
Plin3		Morn2
Plin5		Mrgbp
Plod1		Mri1
Plpp5		Mrpl42
Pnldc1		Mrpl43
Pnmal1		Mrps16
Ppp2r4		Mrps18c
Prex2		Ms4a4b
Prrt4		Msl2
Psmg2		Mt2
Ptp4a1		Mta1
Ptpn1		Mta2
Ptprg		Mtfmt
Rab34		Mtmr3
Rab39		Mx2
Ralgps2		Myo18a
Ranbp9		Myo9a
Rassf4		Myrf
Rassf6		Naa16
Rbks		Naa60
Rbms2		Nab2
Rbsn		Nck1
Rdh16		Ncln
Reps2		Ncstn
Rfc2		Ndrg3
Rhobtb1		Necab1
Rhox4a		Nedd4l
Rhox4b; Rhox4e		Nfil3
Rhpn2		Nfix
Rnaseh2b		Nfx1
Rnf186		Nfya
Rnh1		Nhlrc2
Rnps1		Nkd1
Rora		Nktr
Rpia		Nkx1-1
Rpl23a-ps12		Nkx2-6
Rpl37		Nob1
Rpl39l		Nol7
Rpl7a-ps9		Nomo1
Rps11-ps2		Npc1
Rps12-ps26		Nploc4
Rtfdc1		Npr2
Rtn4		Nptn
Sall1		Nrbp2
Samd5		Nrf1
Samhd1		Nrp1
Samm50		Nrtn
Sar1b		Nsun5
Scgb2b12		Oas1a
Scyl1		Oasl2
Sdr9c7		Oat
Sec31a		Obox4-ps8
Secisbp2l		Odc1
Sel1l3		Ofd1
Selenbp1		Omd
Selenbp2		Orc2
Serinc2		Otol1
Serpina6		Oxnad1
Serpine2		Pabpc1
Sh2d3c		Pacs1
Slc13a2		Palmd
Slc16a11		Pan3
Slc16a13		Papd7
Slc16a7		Parp4
Slc17a4		Patl1
Slc18b1		Paxip1
Slc22a30		Pbp2
Slc22a5		Pcbp2
Slc25a3		Pcid2
Slc25a32		Pcif1
Slc25a44		Pcyt1a
Slc26a2		Pde2a
Slc27a4		Pdpk1
Slc35b4		Pex10
Slc35c1		Pex6
Slc35d2		Pgls
Slc46a3		Phactr2
Slc6a4		Phf1
Smad1		Phf12
Smarcc1; Gm10615		Phf2
Smg5		Phkg2
Smim15		Phlpp1
Smurf1		Phospho1; Zfp652
Snrk		Phrf1
Spata32		Pi4kb
Spred1		Pik3r2
Sptan1		Pilrb1
Srm		Pinx1
St3gal3		Pip5k1c
St3gal5		Pira1
Stat1		Pira6
Stat2		Pkd1
Ston1		Plekha5
Stra6l		Plekhg6
Suclg1		Plekhm1
Supt3		Plekho2
Surf2		Plpp3
Susd1		Plscr5
Taar7f		Plxna1
Tango2		Pmvk
Tap1		Pnpla6
Tapbp		Pofut2
Tas1r3		Pom121
Tas2r102		Pomp
Tas2r139		Pot1b
Tbc1d31		Ppa1
Tbrg1		Ppp1r3d
Tbx2		Pprc1
Tdrp		Preb
Tenm3		Prkar1a
Tfdp2		Prkar2a
Themis2		Prl6a1
Timm8a2		Proser1
Timm8b		Prrc2b
Tiparp		Psma5
Tlcd1		Psmc4
Tlr12		Psmc5
Tm6sf2		Psmd13
Tmem189		Ptbp2
Tmem19		Ptpn21
Tmem41a		Ptpn23
Tnf		Pum1
Tnfrsf14		Pxdn
Tnfrsf19		Pym1
Tom1		Qk
Tomm40l		Rab4a
Tor1a		Rabggta
Tpm1		Rabl3
Trabd		Rabl6
Trappc10		Rad23b
Trav14-3; TCRA		Rad50
Trav18		Rae1
Trav7d-4		Rarres2
Trh		Rasgef1b
Trim24		Rasgrp1
Trim30d		Rbfox2
Trim34b; Trim34a		Rbm10
Tslp		Rbm22
Tspyl3		Rbms3
Ttc17		Rbpms
Ttc7b		Rcc2
Twist2		Rchy1
Ubb		Rcor1
Ubr2		Rcor3
Ucp1		Rela
Ucp2		Rev1
Unc119		Rffl
Usp22		Rgn
Vldlr		Rgs4
Vnn1		Rhob
Vnn3		Rhog
Vwc2l		Rhox2f
Wdfy2		Rmdn3
Wdfy4		Rnd2
Wdr18		Rnf113a1
Wee1		Rnf126
Wipi2		Rnf151
Xpot		Rnf216
Yipf1		Rnf44
Zdhhc23		Rpl3-ps2
Zfp36l3		Rplp1-ps1
Zfp560		Rprd1b
Zfyve27		Rprd2
Zswim3		Rps15
		Rrbp1
		Rrp1
		Rxra
		S100b
		Samd4b
		Scaf1
		Scaf8; C530047H08Rik
		Scap
		Scarna10
		Scgb2b7
		Scrn3
		Sdc1
		Sde2
		Sec23ip
		Sec24b
		Sec61a2
		Selt
		Sema6d
		Senp1
		Serpina16
		Serpina3m; Serpina3k
		Setd1a
		Setd1b
		Setd5
		Sfpq
		Sh3d19
		Shc1
		Siah2
		Sike1
		Sipa1
		Sipa1l2
		Ski
		Slamf6
		Slc1a5
		Slc22a23
		Slc31a2
		Slc35d1
		Slc35g1
		Slc6a13
		Slfn10-ps
		Slfn5
		Slfn8
		Smad3
		Smad6
		Smim8
		Smtn
		Snupn
		Soat2
		Sos1
		Sos2
		Sox13
		Spaca6
		Spata31d1a
		Spi1
		Spidr
		Spp2
		Sprr2a2; Sprr2a1
		Sprr2a3; Sprr2a1
		Spry1
		Srgap2
		Srpr
		Srsf2
		Srsf4
		Srsf5
		Srsf6
		Ssh2
		Ssh3
		Ssr4
		St3gal1
		Stap1
		Stat5b
		Stat6
		Stk11
		Stub1
		Stx5a
		Sub1
		Sult1a1
		Suox
		Supt5
		Syne3
		Synj1
		Taar7e
		Taco1
		Taf1d
		Taf4a
		Taf4b
		Taok2
		Taok3
		Tbc1d23
		Tbc1d2b
		Tbl2
		Tcf3
		Tcrg-C3
		Tcrg-V4
		Terf1
		Tesk1
		Tex40
		Tfb1m
		Tgfb1
		Tgfbr3
		Thra
		Timd2
		Tinagl1
		Tinf2
		Tk2
		Tmem11
		Tmem141
		Tmem205
		Tmem259
		Tmem39a
		Tmx2
		Tnfaip2
		Tnfrsf1b
		Tnk2
		Tnrc18
		Tob1
		Tom1l2
		Tpgs1
		Tprgl
		Tra2b
		Traj35
		Trappc6b
		Trav13-3
		Triap1
		Trim28
		Trim65
		Trim8
		Triobp
		Tspan9
		Tsr2
		Tstd1
		Ttc36
		Ttll5
		Ttyh3
		Tubb4b
		Tubb5
		Tubgcp6
		Tulp4
		Txndc11
		Txndc9
		Tyk2
		U2af2
		Uba1y
		Ubap1
		Ube2l3
		Ube2q1
		Ube2r2
		Ubtf
		Uckl1
		Ucn2
		Ulk1
		Ulk3
		Uqcr11
		Urad
		Urb2
		Urgcp
		Urm1
		Uros
		Usp18
		Usp19
		Usp42
		Usp48
		Uxs1
		Vamp2
		Vps11
		Vps33b
		Vps37b
		Wdr26
		Wdr33
		Wdr46
		Wdr81
		Wdtc1
		Wfdc17
		Wipf2
		Wrnip1
		Wwc1
		Xpo4
		Yap1
		Yars
		Ybx3
		Ythdc1
		Zbtb4
		Zbtb7a
		Zbtb7b
		Zc3h13
		Zc3h7a
		Zcchc14
		Zdhhc18
		Zeb2
		Zfand6
		Zfp11
		Zfp236
		Zfp280c
		Zfp335
		Zfp36l2
		Zfp410
		Zfp523
		Zfp609
		Zfp654
		Zfp715
		Zfp740
		Zfp759
		Zfp763
		Zfp865
		Zfp874b
		Zfp945
		Zfpm1
		Zkscan14
		Zkscan17
		Znrf3
		Zscan22
		Zswim4

## Sheet: ZT6_GO_BP SD-HF vs HF-HFN
ZT6: Genes overlapping and differentially expressed in CD-HF anf HF-HFN
Collection(s):	Biological Processes
# overlaps shown:	20
# genesets in collections:	7530
# genes in comparison (n):	170
# genes in universe (N):	38404
Gene Set Name	# Genes in Gene Set (K)	Description	# Genes in Overlap (k)	k/K	p-value	FDR q-value			TNFAIP3	SIRPA	AXL	HCK	SCRIB	CLEC7A	VEGFA	ITGAL	STK10	MERTK	VAV2	PRKD2	MTOR	BRK1	PTPN22	SLC11A1	PSMD9	NOD1	PIK3AP1	IRF7	HLA-DQB1	HLA-DQA1	HLA-DRB5	UNC93B1	TREML4	YTHDF2	EIF2AK4	LRRC32	AGO1	HLA-DMB	MYO10	MZB1	ATXN1L	CD300LD	ESRRA
GO_REGULATION_OF_IMMUNE_SYSTEM_PROCESS	1670	Any process that modulates the frequency, rate, or extent of an immune system process. [GOC:add]	36	0.0216	2.25e-15	1.69e-11	Overlapping genes:	PRKCD	TNFAIP3	SIRPA	AXL	HCK	SCRIB	CLEC7A	VEGFA	ITGAL	STK10	MERTK	VAV2	PRKD2	MTOR	BRK1	CSF1R	SP100	ANXA3	IQGAP1	ACTN4	GNAI2	BIN2	INPP5B	MAZ	KANK2	DGKZ	MBOAT7	SDC3	NRP2	SSH1	FOXO4	LHX6	SLC7A8	GHSR	DVL1	DPYSL2
GO_LOCOMOTION	1984	Self-propelled movement of a cell or organism from one location to another. [GOC:dgh]	36	0.0181	3.88e-13	1.21e-09	Overlapping genes:	PRKCD	TNFAIP3	SIRPA	AXL	HCK	SCRIB	CLEC7A	CSF1R	SP100	PTPN22	SLC11A1	PSMD9	NOD1	PIK3AP1	IRF7	HLA-DQB1	HLA-DQA1	HLA-DRB5	UNC93B1	TREML4	YTHDF2	LILRA5	CD180	RAB43	GBP4	IFNAR1
GO_INNATE_IMMUNE_RESPONSE	1005	Innate immune responses are defense responses mediated by germline encoded components that directly recognize components of potential pathogens. [GO_REF:0000022, GOC:add, GOC:ebc, GOC:mtg_15nov05, GOC:mtg_sensu]	26	0.0259	4.8e-13	1.21e-09	Overlapping genes:	PRKCD	TNFAIP3	SIRPA	AXL	HCK	SCRIB	CLEC7A	CSF1R	SP100	PTPN22	SLC11A1	PSMD9	NOD1	PIK3AP1	IRF7	HLA-DQB1	HLA-DQA1	HLA-DRB5	UNC93B1	TREML4	YTHDF2	LILRA5	CD180	RAB43	GBP4	IFNAR1	ANXA3	EIF2AK4
GO_DEFENSE_RESPONSE_TO_OTHER_ORGANISM	1200	Reactions triggered in response to the presence of another organism that act to protect the cell or organism from damage caused by that organism. [GOC:dos]	28	0.0233	6.65e-13	1.25e-09	Overlapping genes:	PRKCD	TNFAIP3	SIRPA	AXL	HCK	SCRIB	CLEC7A	CSF1R	SP100	ANXA3	VEGFA	ITGAL	STK10	MERTK	VAV2	PRKD2	MTOR	BRK1	IQGAP1	ACTN4	GNAI2	BIN2	INPP5B	MAZ	KANK2	DGKZ	MBOAT7	SDC3	NRP2	SSH1	FOXO4	LHX6	SLC7A8
GO_CELL_MOTILITY	1758	Any process involved in the controlled self-propelled movement of a cell that results in translocation of the cell from one place to another. [GOC:dgh, GOC:dph, GOC:isa_complete, GOC:mlg]	33	0.0188	1.77e-12	2.66e-09	Overlapping genes:	PRKCD	TNFAIP3	SIRPA	AXL	HCK	SCRIB	CSF1R	ANXA3	VEGFA	ITGAL	STK10	MERTK	IQGAP1	ACTN4	GNAI2	BIN2	PTPN22	SLC11A1	PSMD9	LILRA5	GHSR	DVL1	LRRC32	ARFGEF2	MVP	PKM	DYNC1LI1	GAA	P2RY4	EXOC6B	FRMD4A	SLC6A9
GO_SECRETION	1680	The controlled release of a substance by a cell or a tissue. [GOC:ai]	32	0.019	2.76e-12	3.47e-09	Overlapping genes:	PRKCD	TNFAIP3	SIRPA	AXL	CSF1R	VEGFA	IQGAP1	ACTN4	GNAI2	PTPN22	LILRA5	ARFGEF2	VAV2	PRKD2	MTOR	INPP5B	MAZ	KANK2	NOD1	PIK3AP1	AGO1	PPP2R1A	LTBR	AXIN1	PRR5	DHX33	HEG1	STK40	CDK2	SIPA1L1	ARHGAP21	RALGAPB	WWC2
GO_REGULATION_OF_INTRACELLULAR_SIGNAL_TRANSDUCTION	1863	Any process that modulates the frequency, rate or extent of intracellular signal transduction. [GOC:dph, GOC:signaling, GOC:tb, GOC:TermGenie]	33	0.0177	8.34e-12	8.97e-09	Overlapping genes:	PRKCD	TNFAIP3	SIRPA	AXL	VEGFA	PTPN22	VAV2	PRKD2	NOD1	PIK3AP1	HCK	SLC11A1	PSMD9	CLEC7A	BRK1	IRF7	HLA-DQB1	HLA-DQA1	HLA-DRB5	UNC93B1	TREML4	EIF2AK4	HLA-DMB	MYO10	MZB1	ATXN1L
GO_POSITIVE_REGULATION_OF_IMMUNE_SYSTEM_PROCESS	1187	Any process that activates or increases the frequency, rate, or extent of an immune system process. [GOC:add]	26	0.0219	1.95e-11	1.84e-08	Overlapping genes:	PRKCD	VAV2	PRKD2	CSF1R	MTOR	INPP5B	PPP2R1A	GHSR	DGKZ	MBOAT7	SDC3	INPPL1	TTC7A	IMPA2	PI4KA	PITPNM1	ABHD4	SRD5A3	FABP2	ALG13	RDH13	DECR2	CYP2C9	PLD4	NRBF2	ASPG	RGL1	TXNRD1
GO_LIPID_METABOLIC_PROCESS	1405	The chemical reactions and pathways involving lipids, compounds soluble in an organic solvent but not, or sparingly, in an aqueous solvent. Includes fatty acids; neutral fats, other fatty-acid esters, and soaps; long-chain (fatty) alcohols and waxes; sphingoids and other long-chain bases; glycolipids, phospholipids and sphingolipids; and carotenes, polyprenols, sterols, terpenes and other isopren…	28	0.0199	2.72e-11	2.27e-08	Overlapping genes:	PRKCD	VAV2	PRKD2	TNFAIP3	PTPN22	NOD1	PIK3AP1	HCK	SLC11A1	PSMD9	CLEC7A	BRK1	IRF7	HLA-DQB1	HLA-DQA1	HLA-DRB5	UNC93B1	TREML4	EIF2AK4	HLA-DMB	MYO10	SCRIB	ITGAL	YTHDF2	CD300LD
GO_REGULATION_OF_IMMUNE_RESPONSE	1116	Any process that modulates the frequency, rate or extent of the immune response, the immunological reaction of an organism to an immunogenic stimulus. [GOC:ai]	25	0.0224	3.09e-11	2.33e-08	Overlapping genes:	PRKCD	TNFAIP3	PTPN22	NOD1	PIK3AP1	HCK	SLC11A1	PSMD9	CLEC7A	IRF7	HLA-DQB1	HLA-DQA1	HLA-DRB5	UNC93B1	TREML4	EIF2AK4	SCRIB	ITGAL	YTHDF2	CSF1R	GHSR	SIRPA	AXL	LILRA5	ANXA3	SP100	CD180	RAB43	GBP4	IFNAR1	SIGLEC1
GO_DEFENSE_RESPONSE	1765	Reactions, triggered in response to the presence of a foreign body or the occurrence of an injury, which result in restriction of damage to the organism attacked or prevention/recovery from the infection caused by the attack. [GOC:go_curators]	31	0.0176	4.89e-11	3.1e-08	Overlapping genes:	PRKCD	TNFAIP3	PTPN22	SLC11A1	CLEC7A	EIF2AK4	ITGAL	SIRPA	AXL	LILRA5	ANXA3	CD180	VAV2	HLA-DMB	MTOR	DGKZ	MZB1	IQGAP1	LTBR	STK10	MERTK	BIN2	LRRC32	MVP	PKM	DYNC1LI1	GAA	RPS6KA1
GO_CELL_ACTIVATION	1442	A change in the morphology or behavior of a cell resulting from exposure to an activating factor such as a cellular or soluble ligand. [GOC:mgi_curators]	28	0.0194	4.95e-11	3.1e-08	Overlapping genes:	PRKCD	TNFAIP3	PTPN22	SLC11A1	CLEC7A	EIF2AK4	SIRPA	AXL	LILRA5	ANXA3	CD180	NOD1	PIK3AP1	HCK	PSMD9	IRF7	HLA-DQB1	HLA-DQA1	HLA-DRB5	UNC93B1	TREML4	SCRIB	YTHDF2	CSF1R	GHSR	SP100	RAB43	GBP4	IFNAR1
GO_RESPONSE_TO_BIOTIC_STIMULUS	1567	Any process that results in a change in state or activity of a cell or an organism (in terms of movement, secretion, enzyme production, gene expression, etc.) as a result of a biotic stimulus, a stimulus caused or produced by a living organism. [GOC:hb]	29	0.0185	6.64e-11	3.85e-08	Overlapping genes:	PRKCD	TNFAIP3	SLC11A1	SIRPA	AXL	NOD1	HCK	PSMD9	CSF1R	LTBR	VEGFA	IRF7	HLA-DQB1	HLA-DQA1	HLA-DRB5	SCRIB	YTHDF2	SP100	RAB43	GBP4	IFNAR1	INPPL1	ACTN4	NRP2	LAPTM5
GO_RESPONSE_TO_CYTOKINE	1210	Any process that results in a change in state or activity of a cell or an organism (in terms of movement, secretion, enzyme production, gene expression, etc.) as a result of a cytokine stimulus. [GOC:sl]	25	0.0207	1.68e-10	9.04e-08	Overlapping genes:	PRKCD	TNFAIP3	PTPN22	SLC11A1	EIF2AK4	SIRPA	AXL	LILRA5	NOD1	HCK	PSMD9	CSF1R	MTOR	IQGAP1	LTBR	STK10	MERTK	MVP	RPS6KA1	PRKD2	PPP2R1A	VEGFA	GNAI2	AXIN1	PRR5	DHX33	HEG1	STK40	CDK2	DVL1	CDC42BPG	FASTK
GO_PROTEIN_PHOSPHORYLATION	1994	The process of introducing a phosphate group on to a protein. [GOC:hb]	32	0.016	2.23e-10	1.12e-07	Overlapping genes:	PRKCD	CSF1R	INPPL1	MTOR	PRKD2	PPP2R1A	GHSR	VAV2	DGKZ	INPP5B	MBOAT7	SDC3	TTC7A	IMPA2	PI4KA	PITPNM1	ABHD4	SRD5A3	FABP2	ALG13	RDH13	DECR2	CYP2C9	TNFAIP3	SLC11A1	SIRPA	AXL	NOD1	HCK	PSMD9	LTBR	VEGFA
GO_CELLULAR_LIPID_METABOLIC_PROCESS	1064	The chemical reactions and pathways involving lipids, as carried out by individual cells. [GOC:jl]	23	0.0216	4.08e-10	1.92e-07	Overlapping genes:	PRKCD	MTOR	VAV2	TNFAIP3	SLC11A1	SIRPA	HCK	IRF7	HLA-DQB1	EIF2AK4	IQGAP1	STK10	MVP	ANXA3	CD180	UNC93B1	ITGAL	HLA-DMB	MZB1	BIN2	PKM	DYNC1LI1	GAA	BRK1	MYO10
GO_IMMUNE_EFFECTOR_PROCESS	1267	Any process of the immune system that can potentially contribute to an immune response. [GO_REF:0000022, GOC:add, GOC:mtg_15nov05, ISBN:0781735149]	25	0.0197	4.34e-10	1.92e-07	Overlapping genes:	PRKCD	VAV2	TNFAIP3	SLC11A1	HCK	IRF7	HLA-DQB1	EIF2AK4	UNC93B1	HLA-DMB	BRK1	MYO10	PRKD2	NOD1	PSMD9	HLA-DQA1	HLA-DRB5	PTPN22	CLEC7A	PIK3AP1	TREML4
GO_POSITIVE_REGULATION_OF_IMMUNE_RESPONSE	895	Any process that activates or increases the frequency, rate or extent of the immune response, the immunological reaction of an organism to an immunogenic stimulus. [GOC:ai]	21	0.0235	5.87e-10	2.45e-07	Overlapping genes:	PRKCD	SLC11A1	HCK	SIRPA	IQGAP1	STK10	MVP	ANXA3	ITGAL	BIN2	PKM	DYNC1LI1	GAA	VEGFA	SCRIB	ACTN4	GNAI2	DVL1	ARFGEF2	P2RY4	EXOC6B
GO_EXOCYTOSIS	900	A process of secretion by a cell that results in the release of intracellular molecules (e.g. hormones, matrix proteins) contained within a membrane-bounded vesicle. Exocytosis can occur either by full fusion, when the vesicle collapses into the plasma membrane, or by a kiss-and-run mechanism that involves the formation of a transient contact, a pore, between a granule (for exemple of chromaffin …	21	0.0233	6.48e-10	2.57e-07	Overlapping genes:	PRKCD	IQGAP1	VEGFA	SCRIB	ACTN4	GNAI2	DVL1	TNFAIP3	IRF7	EIF2AK4	PRKD2	NOD1	PSMD9	PTPN22	PIK3AP1	TREML4	MTOR	CD180	CSF1R	PPP2R1A	GHSR	AXL	LTBR	LILRA5	AXIN1	PRR5	DHX33	MAZ	AGO1	SSH1
GO_POSITIVE_REGULATION_OF_SIGNALING	1869	Any process that activates, maintains or increases the frequency, rate or extent of a signaling process. [GOC:mtg_signal]	30	0.0161	8.87e-10	3.34e-07	Overlapping genes:	PRKCD

## Sheet: ZT6_Pathways SD-HF vs HF-HFN
ZT6: Genes overlapping and differentially expressed in CD-HF anf HF-HFN
Collection(s):	Curated Pathways
# overlaps shown:	20
# genesets in collections:	2232
# genes in comparison (n):	170
# genes in universe (N):	38404
Gene Set Name	# Genes in Gene Set (K)	Description	# Genes in Overlap (k)	k/K	p-value	FDR q-value
REACTOME_INNATE_IMMUNE_SYSTEM	1113	Innate Immune System	25	0.0225	2.92e-11	6.51e-08	Overlapping genes:	PPP2R1A	PSMD9	DYNC1LI1	VAV2	BRK1	IQGAP1	HCK	BIN2	MYO10	GAA	UNC93B1	ITGAL	PRKCD	IRF7	RPS6KA1	NOD1	PLD4	SIRPA	PKM	SLC11A1	STK10	MVP	CD180	CLEC7A	TNFAIP3
REACTOME_DISEASE	1470	Disease	28	0.019	7.68e-11	8.57e-08	Overlapping genes:	PPP2R1A	PSMD9	DYNC1LI1	VAV2	BRK1	IQGAP1	HCK	BIN2	MYO10	GAA	UNC93B1	MTOR	PRR5	PIK3AP1	TXNRD1	SRD5A3	SDC3	GNB2	GNAI2	FOXO4	AXIN1	CLCN6	DVL1	TAAR5	ENTPD1	SH3GL1	ALG13	SLC29A3
REACTOME_ADAPTIVE_IMMUNE_SYSTEM	818	Adaptive Immune System	19	0.0232	4.82e-09	3.58e-06	Overlapping genes:	PPP2R1A	PSMD9	DYNC1LI1	MTOR	PRR5	PIK3AP1	ITGAL	HLA-DRB5	HLA-DQA1	HLA-DQB1	HLA-DMB	SIGLEC1	PTPN22	CD300LD	TREML4	LILRA5	KLHL21	UBE2Q2	NPEPPS
REACTOME_SIGNALING_BY_VEGF	106	Signaling by VEGF	8	0.0755	2.61e-08	1.45e-05	Overlapping genes:	MTOR	PRR5	VAV2	BRK1	PRKCD	VEGFA	NRP2	AXL
REACTOME_CYTOKINE_SIGNALING_IN_IMMUNE_SYSTEM	858	Cytokine Signaling in Immune system	18	0.021	5.83e-08	2.6e-05	Overlapping genes:	PRKCD	VEGFA	PPP2R1A	PSMD9	HLA-DRB5	HLA-DQA1	HLA-DQB1	IQGAP1	HCK	IRF7	RPS6KA1	NOD1	SP100	GBP4	INPPL1	LTBR	IFNAR1	CSF1R
PID_PDGFRB_PATHWAY	129	PDGFR-beta signaling pathway	8	0.062	1.21e-07	4.49e-05	Overlapping genes:	PRKCD	PPP2R1A	IQGAP1	HCK	VAV2	BRK1	ACTN4	SLC9A3R2
REACTOME_INTERFERON_GAMMA_SIGNALING	93	Interferon gamma signaling	7	0.0753	2.02e-07	6.45e-05	Overlapping genes:	PRKCD	HLA-DRB5	HLA-DQA1	HLA-DQB1	IRF7	SP100	GBP4
REACTOME_COSTIMULATION_BY_THE_CD28_FAMILY	74	Costimulation by the CD28 family	6	0.0811	9.94e-07	0.000277	Overlapping genes:	HLA-DRB5	HLA-DQA1	HLA-DQB1	PPP2R1A	MTOR	PRR5
REACTOME_METABOLISM_OF_LIPIDS	739	Metabolism of lipids	15	0.0203	1.18e-06	0.000292	Overlapping genes:	INPPL1	TXNRD1	SRD5A3	PLD4	PI4KA	ESRRA	MED20	MBOAT7	ABHD4	PITPNM1	RGL1	DECR2	CYP2C9	PRKD2	FABP2
REACTOME_HEMOSTASIS	678	Hemostasis	14	0.0206	2.23e-06	0.000437	Overlapping genes:	PPP2R1A	PRKCD	VAV2	ACTN4	VEGFA	ITGAL	SDC3	GNB2	GNAI2	SIRPA	CDK2	DGKZ	SLC7A8	MERTK
KEGG_CELL_ADHESION_MOLECULES_CAMS	133	Cell adhesion molecules (CAMs)	7	0.0526	2.29e-06	0.000437	Overlapping genes:	ITGAL	SDC3	HLA-DRB5	HLA-DQA1	HLA-DQB1	HLA-DMB	SIGLEC1
KEGG_INTESTINAL_IMMUNE_NETWORK_FOR_IGA_PRODUCTION	48	Intestinal immune network for IgA production	5	0.1042	2.35e-06	0.000437	Overlapping genes:	HLA-DRB5	HLA-DQA1	HLA-DQB1	HLA-DMB	LTBR
REACTOME_INTERFERON_SIGNALING	202	Interferon Signaling	8	0.0396	3.6e-06	0.000619	Overlapping genes:	HLA-DRB5	HLA-DQA1	HLA-DQB1	PRKCD	IRF7	SP100	GBP4	IFNAR1
REACTOME_DISEASES_OF_SIGNAL_TRANSDUCTION_BY_GROWTH_FACTOR_RECEPTORS_AND_SECOND_MESSENGERS	374	Diseases of signal transduction by growth factor receptors and second messengers	10	0.0267	7.27e-06	0.00115	Overlapping genes:	PPP2R1A	MTOR	PRR5	IQGAP1	PSMD9	PIK3AP1	BIN2	FOXO4	AXIN1	CLCN6
PID_ERBB1_DOWNSTREAM_PATHWAY	105	ErbB1 downstream signaling	6	0.0571	7.71e-06	0.00115	Overlapping genes:	PPP2R1A	MTOR	IQGAP1	PRKCD	VAV2	BRK1
KEGG_ASTHMA	30	Asthma	4	0.1333	9.28e-06	0.0013	Overlapping genes:	HLA-DRB5	HLA-DQA1	HLA-DQB1	HLA-DMB
REACTOME_LEISHMANIA_INFECTION	306	Leishmania infection	9	0.0294	9.89e-06	0.0013	Overlapping genes:	VAV2	BRK1	GNB2	GNAI2	HCK	MYO10	DVL1	TAAR5	ENTPD1
REACTOME_NEUTROPHIL_DEGRANULATION	479	Neutrophil degranulation	11	0.023	1.06e-05	0.00131	Overlapping genes:	IQGAP1	PRKCD	BIN2	ITGAL	SIRPA	DYNC1LI1	GAA	PKM	SLC11A1	STK10	MVP
KEGG_VIRAL_MYOCARDITIS	70	Viral myocarditis	5	0.0714	1.54e-05	0.00181	Overlapping genes:	ITGAL	HLA-DRB5	HLA-DQA1	HLA-DQB1	HLA-DMB
REACTOME_SIGNALING_BY_RECEPTOR_TYROSINE_KINASES	504	Signaling by Receptor Tyrosine Kinases	11	0.0218	1.69e-05	0.00189	Overlapping genes:	PRKCD	VAV2	BRK1	PPP2R1A	MTOR	PRR5	VEGFA	RPS6KA1	NRP2	AXL	SH3GL1

## Sheet: ZT18 SD-HF vs HF-HFN
1613 elements included exclusively in "SD-HF":		580 elements included exclusively in "HF-HFN":		118 common elements in "SD-HF" and "HF-HFN":
1700047I17Rik2; Fam177a		1700069B07Rik		1700019G17Rik
1700064H15Rik		4930510E17Rik		Abcg2
1810022K09Rik		4931417E11Rik		Abhd5
1810055G02Rik		4933428M09Rik		Acbd3
2010003K11Rik		Abcd1		Acsm1
2310039H08Rik		Abhd14b		Ang6
2310057M21Rik		Acd		Atp6v0a2
3110082J24Rik		Adap2		Caml
4731417B20Rik		Adat3; Scamp4		Casc4
4930466F19RIK		Adhfe1		Cbx4
6030458C11Rik		Agap2		Ccz1
6530409C15Rik		Ahsa2		Cd59b
9030025P20Rik		Akap13		Cept1
9330159N05Rik		Akr1c14		Chka
9430016H08Rik		Akr1c20		Chmp5
9630041A04Rik		Aldh8a1		Cib1
A230060F14Rik		Alg3		Commd3
Aaed1		Alox5ap		Coq5
Abcb1a		Amy1		Crat
Abcb4		Angptl4		Cyp2j5
Abcd3		Ankrd17		Cyp2r1
Abcg5		Anxa11		Cyp4a32
Abhd12		Ap1m1		Degs2
Abhd17b		Ap3d1		Derl2
Abhd17c		Ap4b1		Dhx36
Abhd2		Apon		Dnajb1
Abhd3		App		Drosha
Acaa1a		Aprt		Echdc1
Acaa1b		Aqp11		Erlin2
Acaca		Arel1		Esr1
Acacb		Arf4		Fabp5
Acad11		Arfgap3		Fam126b
Acad8		Arhgap6		Fam151b
Acad9		Atf2		Fam96a
Acadl		Atox1		Fbxo30
Acadm		Atp5g2		Fcgr3
Acadvl		B4galnt1		Ferd3l
Acat1		Babam1		Foxa2
Acly		BC085271		G430095P16Rik
Acmsd		BC147527		Galns
Acot2		Bckdk		Ghitm
Acot4		Bco1		Gmfb
Acot8		Bdp1		Gpank1
Acpp		Becn1		Gsdmd
Acsl5		Bgn		Gtf2f2
Acsm3		Bloc1s4		Hdc
Acss2		Bscl2		Heca
Acss3		Bsg		Hilpda
Actr2		Bst2		Hoxa5
Actr3		Btaf1		Hsd17b12
Actrt2		Cabin1		Hspa4l
Adam11		Cables1		Hspb8
Adam17		Camk2g		Id2
Adamts1		Camp		Ier3
Adamts7		Capn1		Ifngr2
Adgra3; Adgra2		Capns1		Igfbp4
Adipor2		Capns2		Ints10
Adprm		Cbr4		Jun
Adss		Ccdc124		Kcnk5
Afg3l1		Ccdc58		Kit
Agfg1		Ccnd3		Klk1b7-ps
Aggf1		Ccnl2		Lactb2
Agl		Cct2		Lad1
Agmo		Cct5		Maea
Agpat3		Cct8		Mecp2
Agpat9		Cd209e		Mgll
Agtr1b		Cd300lg		Mier3
Ahr		Cdc37l1		Mkks
AI317395		Cdh1		Mrgprb5
AI607873		Cdk13		Nceh1
Aim1		Cdk4		Nfkbia
Ak4		Cdkn2aipnl		Nmt2
Akap1		Cend1		Npr2
Akap2		Cenpm		Nup205
Akap5		Cep44		Ociad1
Akap7		Chchd10		P4ha1
Akr1c18		Chga		Pa2g4
Akr1e1		Ciz1		Pcnp
Alas2		Cks1brt		Plin2
Aldh3a2		Clca3a1; Clca1		Ppp2r1a
Aldh6a1		Cldn10		Prkacb
Aldh9a1		Cldn34c4		Prpf4b
Aldoa		Cldnd1		Psmd14
Alg14		Clec12b		Ptpra
Alg6		Clec16a		Rab6a
Alg9		Clec2g		Rabggtb; Snord45c
Alkbh2		Clk4		Ralgps2
Alkbh6		Cmip		Rbm18
Ammecr1		Cnot1		Rdh11
Amt		Col1a1		Rnd3
Amz2		Col5a3		Rwdd1
Anapc10		Commd7		Sae1
Anapc16		Commd9		Sav1
Anapc2		Copz2		Sepw1
Anapc5		Coro1b		Serpinb6a
Ang; Rnase4		Cox11		Slc22a4
Ang3; Ang5		Cox8a		Slc39a13
Ank		Cr1l		Slc46a3
Ankfy1		Creb3l1		Smim8
Ankle2		Cript		Sulf2
Ankmy2		Crry-ps		Swt1
Ankrd13a		Csrp2		Taf1
Ankrd39		Ctc1		Tars
Ankrd50		Ctdsp2		Tbc1d19
Ankrd7		Ctsb		Tiparp
Ankub1		Cul5		Tmem150a
Ano10		Cuta		Tmem189
Ano6		Cxcl12		Tmem263
Anp32a		Cyp2j7		Tor3a
Anxa2		Cyp8b1		Trdv2-2
Anxa4		D2hgdh		Tspan4
Anxa7		Dact1		Uchl3
Aox3		Dap		Uspl1
Ap1g1		Dazap2		Wdr33
Ap3m1		Dctn3		Wdr41
Ap3s1		Dctn5		Zfp600
Ap5m1		Defa17		Zfp655
Apcs		Defa3		Zfp872
Apex1		Dio1
Apip		Dnaaf5
Aplf		Dnajb3
Apmap		Dnm2
Apoa4		Dph2
Apoa5		Drg1
Apol11b		Dynlrb2
Apool		E2f4
Appbp2		Ear12; Ear2; Ear3
Aqp4		Ear4; Ear-ps8
Arap2		Ebi3
Arf1		Efcab14
Arf2		Ehd1
Arfgef2		Ehd3
Arfip1		Eif2b2
Arhgap18		Eif2s1
Arhgap24		Eif2s2
Arhgap42		Eif3h
Arhgdia		Eif4e
Arhgef5		Eif4ebp1
Arl4a		Eif5; Snora28
Arpc5		Elk4
Arpp19		Elmsan1
Arsg		Elp2
As3mt		Enoph1
Asah2		Enox2
Asb17		Eral1
Ascc1		Ergic2
Asf1a		Erh
Asgr1		Ermard
Asl		Exosc10
Asns		Extl3
Aste1		Fadd
Asun		Fam169b
Atg10		Fam185a
Atg12		Fam192a
Atg16l1		Fam195b
Atl2		Fam208a
Atp1b3		Fau
Atp2b4		Fbxo22
Atp5c1		Fbxo8
Atp5f1		Fgfr3
Atp5j		Fgl1
Atp5j2		Fhit
Atp6v1b2		Flrt1
Atp6v1d		Fmo2
Atp6v1e1		Fmod
Atp7b		Fndc3b
Atp9a		Ftmt
Atp9b		Fut8
Atr		G430049J08Rik
Atrnl1		G6pc
Atxn1		Gaa
Atxn10		Gab2
Aurkaip1		Gml2
Avpr1a		Gns
B3galt6		Gosr2
Bag1		Gpaa1
Bbox1		Gpbp1
BC002163		Gpr182
BC005561		Gprin1
BC023829		Grasp
BC052040		Grhpr
BC064078		Grn
Bcap31		Gtf2h1
Bcl2l13		Gtpbp1
Bclaf1		Gusb
Bco2		Gxylt2
Bdh1		Hdac2
Bet1		Hddc3
Bglap		Helz
Bglap2		Higd1a
Bhlhb9		Hipk1
Birc2		Hist1h2al
Blmh		Hist1h2bh
Bloc1s5		Hist1h3e
Bmp6		Hist1h3i
Bnip3		Hist2h2ab
Bnip3l		Hmga1; Hmga1-rs1
Bod1l		Hnrnpu
Borcs7		Hnrnpul1
Bphl		Hoxc13
Brd7		Hpcal1
Btd		Hspa1l
Btf3l4		Id3
Btg2		Idh3g
Bub3		Idnk
C1ra		Ids
C1rb		Ier5
C2		Ifitm2
C77370		Ifnar1
C87436		Ift46
C8a		Ighv8-4
C8b		Iigp1
Cab39l		Ik
Cad		Il4ra
Calm1		Ilk
Camsap2		Ints4
Cap1		Ints7
Capn2		Ints9
Capza2		Ip6k2
Car14		Iqsec1
Casp7		Irf2bp2
Cast		Irs2
Cc2d2a		Isg20
Ccdc115		Itih4
Ccdc117		Kbtbd7
Ccdc137		Kcna5
Ccdc181		Kctd17
Ccdc77		Kdm3b
Ccdc91		Kdm8
Ccl19		Klf3
Ccnc		Krt19
Ccng1		Krtap4-8
Ccnh		Lcn2
Ccnl1		Lcn4
Ccny		Ldb2
Ccpg1os		Ldhb
Ccr4		Letmd1
Cd200r3		Lgals3bp
Cd79a		Lgals9
Cd99l2		Limd1
Cdc16		Lipt1
Cdc26		Litaf; Gm19955
Cdc27		Lrg1
Cdc34		Lrrc59
Cdc40		Lrrc8a
Cdc42bpa		Ltbp1
Cdc42bpg		Luc7l2
Cdc45		Lysmd3
Cdc5l		Mansc1
Cdk7		Map3k11
Ceacam11		Map4
Cebpe		Marcksl1
Cebpg		Mbnl1
Celf2		Mecr
Cenpc1		Med14
Cep170		Med15
Cep19		Med29
Cers6		Mef2a
Ces1b		Mettl8
Ces1e		Mfsd5
Ces2a		Mid1
Ces2d-ps		Mpv17l2
Ces2e		Mrps14
Cfap36		Mrps24
Cfap54		Mrps27
Cfap97		Msrb1
Cfdp1		Mt1
Cfhr1		Mt2
Cgref1		Mtfr1l
Chd1l		Mtg1
Chd3		Mtx3
Chmp2a		Muc15
Chmp7		Mup-ps16
Chn2		Mup-ps26
Chordc1		Myadm
Chp2		Mycs
Chuk		Myct1
Ciao1		Myd88
Cidec		Naf1
Clasp2		Nagpa
Clcn3		Nap1l3
Clcn4		Ncoa6
Cldn1		Ndfip1
Cldn34b2		Ndrg2
Clec12a		Ndufa12
Clec4g		Ndufa5
Clec7a		Nelfb
Cml1		Nfam1
Cmpk1		Nfatc3
Cmpk2		Nfkbib
Cmtm4		Nfyb
Cndp2		Nipal3
Cnih4		Noct
Cnot6		Nop9
Cnot6l		Npvf
Cnpy2		Nr1h2
Cntnap1		Nrg4
Coa3		Nrn1
Coasy		Nudt12
Cog2		Nudt16l1
Cog3		Nup214
Cog4		Nup98
Cog5		Ola1
Cog6		Orm1
Col14a1		Orm2
Col27a1		Orm3
Col4a3bp		Otub1
Commd2		Oxa1l
Commd4		Oxct2b
Commd6		Pacsin2
Copa		Pafah1b1
Copb1		Pam16
Copg2		Papd4
Cops6		Papola
Coq2		Papss2
Coq7		Paqr8
Coq9		Pars2
Coro2b		Pcm1
Cox19		Pcna
Cox7a2		Pde4a
Cox7c		Pde4b
Cp		Pdk2
Cpd		Pdlim1
Cpn2		Per1
Cpox		Pet100
Cpt1a		Phxr2
Crls1		Pigq
Cryz		Pigs
Cs		Pilra
Cse1l		Pipox
Csnk1a1		Pkd2
Csrp3		Pknox1
Cstf2		Pld3
Cth		Plekha3
Ctnnbl1		Plekhb1
Ctnnd1		Plet1
Ctr9		Plpp3
Ctrc		Plvap
Ctsc		Plxna1
Ctsd; Ifitm10		Plxnd1
Ctse		Pml
Ctso		Pmvk
Cuedc2		Pnpt1
Cul1		Pnrc2
Cul3		Pola2
Cul4a		Polr2e
Cul4b		Postn
Cyb561d1		Pot1a
Cyb561d2		Pou2f1
Cyb5a		Ppdpf
Cyb5d1		Ppid
Cycs		Prelid1
Cyct		Prkab1
Cyfip1		Prmt5
Cyp1a2		Prmt7
Cyp2c44		Prob1
Cyp2c70		Proser3
Cyp3a11		Psen1
Cyp3a16		Psenen
Cyp3a25		Psma4
Cyp3a41a; Cyp3a41b		Psmf1
Cyp3a41b; Cyp3a41a		Ptbp3
Cyp3a57		Ptges3
Cyp46a1		Ptgs1
Cyp4a10; Cyp4a31		Qrich1
Cyp4a14		R3hdm4
Cyp4a31		Rab10
Cyp4f14		Rab11b
D330020A13Rik		Rab1b
D3Ertd751e		Rab39b
Daglb		Rab4a
Dap3		Rab7
Dars2		Rab8a
Dbp		Rac1
Dcaf11		Rae1
Dcaf12l1		Rapgef1
Dcbld1		Rara
Dck		Rbbp4
Dclre1b		Rbm27
Dctn2		Rcor3
Dctn4		Rela
Ddb1		Rgn
Ddhd2		Rhbdd2
Ddias		Rheb
Ddx28		Ribc1
Decr1		Ribc2
Decr2		Riok3
Def8		Rit1
Defb6		Rnase12
Dek		Rnf150
Dennd1b		Rnf167
Dennd2d		Rnf26
Dennd4a		Rnu3b1
Dennd4c		Rnu3b2
Dera		Rnu3b3
Derl1		Rock1
Derl3		Rpl17-ps11
Des		Rpl19-ps4; Gm27506
Desi2		Rpl30-ps5
Det1		Rpl31-ps5
Dgat1		Rpl36
Dhfr		Rpl36-ps7
Dhrs7		Rpl37rt
Dhrs7b		Rpl8
Dhx38		Rprd1a
Dhx58		Rps10
Diablo		Rps10-ps3
Dis3		Rps19-ps8
Dis3l		Rps20
Dlat		Rps28
Dld		Rps4x
Dleu2		Rps6kb1
Dlst		Samd5
Dmrta2		Sash1
Dmxl2		Sat2
Dna2		Scamp2
Dnaja3		Sdf2
Dnajb14		Sec14l1
Dnajc15		Sec14l4
Dnajc19		Sec31a
Dnajc9		Sema3c
Dnm1l		Sema4b
Dopey1		Sema6a
Dpp8		Serinc3
Dram2		Serpina3n
Drg2		Serpinb3c
Dscr3		Setx
Dtx3l		Sf3a1
Dtymk		Sft2d2
Dusp11		Skp1a
Dusp16		Slain2
Dusp22		Slc10a7
Dusp23		Slc11a1
Dusp28		Slc18b1
Dusp6		Slc25a12
Dut		Slc25a16
Dynlt3		Slc25a17
E130116L18Rik		Slc25a19
E130311K13Rik		Slc2a1
E2f3		Slc2a4
E430025E21Rik		Slc35a1
Ecd		Slc37a2
Ech1		Slc38a3
Echs1		Slc3a2
Eci1		Slc41a1
Eci2		Slc41a2
Edrf1		Slc44a3
Eepd1		Slc48a1
Efna5		Slpi
Efnb2		Smad4
Egln1		Smarcb1
Ehhadh		Smc5
Ei24		Smco3
Eif1ax		Smim10l2a
Eif2ak3		Smim19
Elavl1		Smpd4
Elmod2		Snrpd3
Elovl2		Snrpg
Elovl5		Snx12
Elovl6		Socs4
Elp4		Sod3
Emc6		Sorbs1
Emp2		Spast
Eno1b		Spata31
Enpep		Specc1l
Enpp1		Speer6-ps1
Entpd4		Spert
Entpd4; Gm21685		Spns2
Entpd5		Spsb2
Epm2a		Srebf2
Ept1		Srgap2
Erbb2ip		Srpx2
Eri1		Sspn
Ermp1		Stard5
Esd		Stat6
Esyt2		Sun2
Etfdh		Surf4
Etnk2		Syngr2
Eva1a		Taar3
Exoc4		Tal2
Exosc9		Tap2
Ext1		Tardbp
F2rl3		Tbc1d7
F8		Tbl1x
Fabp2		Tcf12
Fads1		Tcn2
Fads2		Tcp1
Fads6		Tdp1
Fam114a2		Tgfbi
Fam120c		Tgm2
Fam124a		Timp3
Fam126a		Tln1
Fam149b		Tmed10
Fam171a1		Tmem141
Fam178a		Tmem176a
Fam210a		Tmem176b
Fam214a		Tmem179b
Fam234b		Tmem181c-ps
Fam45a		Tmem200b
Fam49a		Tmem35
Fam58b		Tmem63a
Fam73b		Tmf1
Fam84b		Tnfrsf1a
Fam98a		Tnfrsf1b
Farsb		Tnfrsf22
Fas		Tnfsf10
Fasn		Tpp1
Fat4		Tprkb
Fbp1		Tpst2
Fbxl4		Tra2b
Fbxl5		Tram1
Fbxo18		Trappc1
Fbxo25		Trappc2l
Fbxw2		Trav13d-3
Fbxw7		Trav13n-3
Fcf1		Trav8n-2
Fcgrt		Trav9n-1
Fech		Trhde
Fem1c		Trim3
Fez2		Trim47
Fgd4		Trim58
Fgf21		Trim59
Fgfr1		Try10
Fgfrl1		Tspan6
Fitm2		Tspan7
Fmo1		Ttll1
Fmo4		Tubb2b
Fn3k		Txndc15
Fnta		Txndc17
Foxb2		U2surp
Foxo3		Ube3b
Foxs1		Ugt2a3
Frk		Ugt2b36
Frmd6		Ugt2b37
Fxn		Ugt2b38
Fzd5		Ugt2b5
G2e3		Uri1
G6pdx		Usp21
Gabarapl2		Usp25
Gabbr2		Usp30
Gal		Uvrag
Galc		Vezf1
Gale		Vps28
Galk2		Vps33b
Galnt2		Wdr46
Galr2		Wdr74
Gars		Wnt3a
Gas6		Xiap
Gatad1		Xkr8
Gatb		Xpo1
Gbe1		Yif1a
Gck		Yipf3
Gclc		Ylpm1
Gcn1l1		Yme1l1
Gda		Ypel5
Gdap2		Zbtb21
Gfer		Zc3h12d
Gfm1		Zc4h2
Gfm2		Zcchc24
Ginm1		Zcchc8
Gins4		Zdhhc14
Gipc1		Zdhhc7
Gk		Zdhhc8
Gkap1		Zdhhc9
Glg1		Zer1
Glmn		Zfa-ps
Glrx3; Gm12669		Zfp141
Glrx5		Zfp275
Gls2		Zfp318
Glyr1		Zfp422-rs1
Gna13		Zfp566
Gnai1		Zfp599
Gnai2		Zfp619
Gnaq		Zfp638
Gng12		Zfp691
Gng5		Zkscan7
Gnpat		Zmat5
Gnptab		Zmym2
Golga1		Znrd1
Golga4		Zpr1
Golga5
Golim4
Golt1a; Kiss1
Gosr1
Gpam
Gpatch2l
Gpc1
Gpd2
Gpld1
Gpn3
Gpr135
Gprc5b
Gpx4
Grpel2
Gstk1
Gstt1
Gstz1
Gtdc1
Gtf2a1
Gtf2f1
Gtf2h5
Gtpbp10
Guf1
Guk1
Gulo
Gzf1
H13
H2afz
H2-Q1
Hacd3
Hacl1
Hadh
Hadha
Hadhb
Haus1
Haus6
Haus7
Hbp1
Hc
Hdhd2
Hebp1
Helt
Herpud1
Hgh1
Hibch
Hist1h1b
Hist2h2bb
Hltf
Hlx
Hmgb3
Hmgcl
Hnmt
Hnrnpul2
Hprt
Hs6st1
Hsbp1l1
Hsd17b11
Hsd17b13
Hsd17b4
Hsd3b2
Hsdl2
Hspa1a
Htr1f
Hypk
Iars2
Ibtk
Idh1
Idh3b
Ifi204
Ifi27l2a
Ifit2
Ifna12
Ifngr1
Ift43
Igha; Ighd; Ighg2c; Ighj1; Ighj2; Ighj3; Ighj4
Ighv1-12
Ighv1-7
Ighv2-5
Ighv3-3
Igkv14-126
Igkv6-14
Igkv8-28
Igkv9-123
Igsf10
Ikbke
Il13ra1
Il23a
Il33
Immp1l
Immt
Impa2
Impact
Impdh2
Impg2
Inhba
Ino80c
Insig2
Ipo11
Ipo9
Iqcb1
Iqgap2
Irak4
Irf5
Irf6
Isca2
Isoc1
Ist1
Itga1; Pelo
Itgb5
Itih1
Itih3
Itpka
Itpr2
Ivns1abp
Jade2
Jak2
Jmjd1c
Josd1
Kcnj2
Kcnn2
Kcnq1
Kdm1b
Kdsr
Khdc1b
Khdc1c; Khdc1a
Khdc3
Khdrbs3
Khk
Kif1bp
Kif21a
Klb
Klf10
Klf15
Klhdc8b
Klhl23
Klhl26
Klhl6
Klk14
Klk1b1
Klk1b11
Klk1b22
Klk1b5
Klk1b8
Klkb1; Cyp4v3
Kmo
Knop1
Kpna4
Kpnb1
Kptn
Krt79
Krtap5-2
Ktn1
L3hypdh
Lace1
Lama3
Lamtor4
Lancl2
Lcmt1
Lcorl
Ldha
Ldha-ps2
Lect2
Lepr
Letm1
Lgals1
Lgals8
Lhfp
Limk1
Lims1
Lin54
Lingo4
Lipa
Lipg
Lmbrd1
Lnpep
LOC100861685
LOC100862361
LOC636187
Lonp2
Lonrf3
Lpcat3
Lrba
Lrpap1
Lrrc28
Lrrc39
Lrrc46
Lrrc58
Lrrtm1
Lsg1
Lsm3
Lsm7
Ly6g
Lyrm4
Lyrm5
Lztr1
M6pr
Mad2l1
Magoh
Mamdc2
Man1a
Maoa
Maob
Map2k4
Map2k6
Map3k15
Map9
Mapk1
Mapk6
Mapk9
Mapkap1
Mapkapk2
Mccc2
Mcl1
Mcm3
Mcm4
Mcmbp
Mdfic
Me1
Megf9
Mettl15
Mettl16
Mettl4
Mex3c
Mfap3
Mfap4
Mfsd2a
Mgam
Mgmt
Mgst1
Mib1
Micu1
Mien1
Minpp1
Mipep
Mis12
Mkln1
Mknk2
Mlh1
Mlkl
Mmadhc
Mnd1
Mnda
Mon2
Mospd1
Mospd2
Mpc1
Mpc2
Mpp6
Mppe1
Mpv17
Mpzl1
Mrc1
Mre11a
Mrpl1
Mrpl13
Mrpl16
Mrpl27
Mrpl3
Mrpl41
Mrpl45
Mrpl48; D630004N19Rik
Mrpl51
Mrps10
Mrps22
Mrps31
Mrps5
Mrrf
Ms4a6b
Ms4a6c
Msh2
Msh6
Msl3
Msr1
Msrb2
Mtch2
Mterf3
Mthfr
Mthfsl
Mtif3
Mtmr1
Mtmr9
Mtnr1a
Mtor
Mtr
Mttp
Mut
Mvd
Mvk
Mycl
Myef2; Gm9833
Myl6
Myo1d
Myo5b
Naa11
Nae1
Nags
Nanos2
Nat8
Nckap1
ND6
Ndc1
Nde1
Ndufa10
Ndufs1
Ndufs2
Ndufs4
Ndufs6
Ndufv1
Neb
Necab1
Nek7
Nepro
Net1
Neurl2
Nfe2l1
Nfs1
Nfu1
Nhp2l1
Nipsnap1
Nipsnap3b
Nit1
Nkiras1
Nln
Nlrp12
Nmnat1
Nmnat2
Nnmt
Nop16
Notum
Nova1
Nphp3
Npnt
Nr3c2
Nrbf2
Nrip1
Nrp2
Nsfl1c
Nsmce1
Nsmce4a
Nsun3
Nt5dc1
Nt5e
Ntn4
Nub1
Nudcd2
Nudt1
Nudt18
Nudt19
Nudt7
Nudt9
Nup155
Nup50
Nvl
Nxt2
Oaf
Ociad2
Ocln
Olfm3
Ooep
Opa1
Orc5; Gm15421
Ormdl3
Osgep
Osgepl1
Osgin2
Osmr
Ostf1
Oxld1
Oxnad1
Oxr1
Pacrgl
Pafah2
Pah
Paip1
Palmd
Pank1
Paox
Papss1
Paqr3
Paqr9
Parp2
Parva
Pcbd1
Pcca
Pcdh12
Pcgf5
Pctp
Pdcd2l
Pdcd5
Pdcl3
Pde4d
Pdha1
Pdhb
Pdia5
Pdik1l
Pdk1
Pdpr
Pdxk-ps
Pea15a
Pex1
Pex11a
Pex13
Pex19
Pex2
Pex3
Pex5
Pex7
Pfkfb1
Pgd
Pgk1
Pgk1-rs7
Pgm1
Pgm2
Pgm3
Pgp
Phax
Phf10
Pi4k2a
Pigyl
Pik3ap1
Pik3c2a
Pik3c3
Pik3ca
Pikfyve
Pitrm1
Pja2
Pkn2
Pla1a
Pla2g12b
Plbd1
Plcg1
Plekha1
Plekha8
Plekhf2
Plg
Plpp6
Plscr1
Plscr2
Plxnb1
Pmel
Pmpca
Pmpcb
Pnldc1
Pno1
Pnpla3
Pnpla5
Pnpla8; Gm2027
Poc5
Poldip2
Poli
Polr1a
Polr1d
Polr2g
Polr3b
Polr3gl
Pomp
Pop4
Ppara
Ppard; 1810013A23Rik
Pparg
Ppfibp1
Ppih
Ppil2
Ppl
Ppm1a
Ppme1
Ppp1r3c
Ppp1r3d
Ppp1r7
Ppp2cb
Ppp2r1b
Ppp2r2d
Ppp2r3c
Ppp2r5c
Ppp3ca
Ppp4r4
Ppp6r2
Ppt1
Prdm4
Prdx3
Prep
Prepl
Prex2
Prim2
Prkca
Prkci
Prkd3
Prkrir
Prnd; Prnp; Prn; PRND
Proca1
Prorsd1
Prox1
Prpf19
Prpf3
Prss1
Prss48
Prss54
Psma1
Psma2
Psma7
Psmb5
Psmb5-ps
Psmb7
Psmc1
Psmc2
Psmc4
Psmd1
Psmd11
Psmd5
Psmd7
Psmd8
Pter
Ptgds
Ptk2
Ptpmt1
Ptpn4
Ptrhd1
Pttg1
Pttg1ip
Pvr
Pvrl3
Pygl
Pygo2
Pyroxd1
Pyurf; PYURF
Qdpr
Rab11fip2
Rab12
Rab22a
Rab30
Rab32
Rab33a
Rab39
Rab3gap1
Rab9
Rabl3
Rad1
Rad17
Rad23a
Rad51d
Rala
Ralb
Ralbp1
Ran
Ranbp9
Rap1b
Rap1gds1
Rap2c
Rapgef4
Rapgef5
Rarres1
Rassf6
Rbm15
Rbm17
Rbm48
Rbm7
Rbsn
Rc3h2
Rcan1
Rcan2
Rcbtb2
Rd3l
Rdh1; Rdh9
Rdh16
Reck
Reep3
Reg1
Rest
Retsat
Rex2
Rfc4
Rfk
Rfx5
Rgs16
Rgs3
Rgs4
Rgs5
Rhot1
Rhou
Rhox11-ps3
Rhpn2
Ripk2
Rmdn2
Rmdn3
Rmi1
Rmnd1; Gm5512
Rmnd5a
Rnd1
Rnd2
Rnf11
Rnf115
Rnf13
Rnf14
Rnf141
Rnf144a
Rnf149
Rnf152
Rnf170
Rnf20
Rnf6
Rnft1
Rnmt
Rpia
Rpl23a-ps6
Rpl24; Zbtb11
Rpl31-ps18
Rplp2; Snora52
Rpp30
Rps15a-ps6
Rps4l-ps; Gm6816
Rps6
Rps6ka1
Rps6ka3
Rragc
Rrm2
Rrp36
Rsl1
Rsph3b
Rsrc1
Rsrc2
Rtfdc1
Rtn4
Rtn4ip1
Rufy2
Rwdd2b
Rybp
S100a10
S100a3
S1pr3
S1pr5
Samm50
Sap30bp
Sar1b
Sart3
Sat1
Sbds
Sc5d
Scamp5
Scarna10
Sccpdh
Scyl1
Sdc1
Sdcbp
Sdha
Sdhb
Sdhd
Sdr39u1
Sec14l2
Sec23a
Secisbp2l
Seh1l
Sel1l3
Sema5b
Sep10
Serinc2
Serpina7
Serpinb9
Serpine2
Sertad2
Sesn3
Setdb2; Phf11c; Phf11d
Sf3b5
Sgtb
Sh2d1a
Sh3bgrl2
Sh3bp5
Sh3glb1
Shcbp1
Shmt1
Shprh
Shtn1
Siae
Skint4
Skint8
Slbp
Slc10a2
Slc11a2
Slc16a1
Slc17a3
Slc17a4
Slc17a8
Slc20a1
Slc22a1
Slc22a28
Slc22a30
Slc22a5
Slc23a1
Slc25a13
Slc25a20
Slc25a32
Slc25a35
Slc25a47
Slc25a5
Slc25a51
Slc27a4
Slc30a4
Slc30a9
Slc34a2
Slc35a3
Slc35b4
Slc35f5
Slc36a4
Slc38a2
Slc39a10
Slc39a2
Slc39a8
Slc39a9
Slc44a1
Slc51b
Slc9a6
Slfn5
Slmo2
Slu7
Smarca4
Smc4
Smim10l1
Smok3a
Smok3b; Smok3a
Smpdl3a
Smurf2
Smyd2
Snap29
Snap47
Snapc5
Snd1
Snrpe
Snrpn; Snurf
Snx10
Snx14
Snx2
Snx29
Snx9
Spag9
Spata22; Olfr20
Spc24
Spc25
Spg11
Spg20
Spg21
Spib
Spop
Spp2
Spr
Spred1
Spred2
Sptan1
Sptbn1
Sptlc1
Sptlc2
Srbd1
Srp54a
Srp54b; Srp54a
Srp54b; Srp54c
Srr
Srxn1
Ssfa2
Sstr2
Sstr3
St3gal5
St3gal6
St6gal1
Stag1
Stam2
Stap1
Stoml2
Stt3b
Stx12
Stx17
Stx18
Stx2
Stx4a
Stx7
Stxbp5
Sucla2
Suclg1
Suclg2
Sugct
Sult1c2
Sumo2
Susd4
Syap1
Syce2
Sypl
Sytl1
Sytl4
Taldo1
Tank
Tarsl2
Tas2r124
Tas2r139
Tat
Tbc1d15
Tbc1d23
Tbc1d31
Tbccd1
Tbck
Tceal8
Tceanc2
Tceb3
Tdpoz2
Tef
Tenm3
Terf2
Tex16
Tfcp2l1
Tfpi2
Tfpt
Tgfbrap1
Tgoln1; Tgoln2
Thnsl2
Thoc3
Thrsp
Thumpd1
Tigd4
Timd2
Timm21
Timm23
Timm50
Tjp3
Tk2
Tkt
Tlcd1
Tlk2
Tlr3
Tlr4
Tm2d3
Tm7sf3
Tmc4-ps
Tmed4
Tmed5
Tmem110
Tmem120a
Tmem126a
Tmem135
Tmem144
Tmem170b
Tmem183a
Tmem192
Tmem243
Tmem251
Tmem258
Tmem33
Tmem38b
Tmem39a
Tmem42
Tmem5; Gm9079
Tmem50b
Tmem56
Tmem62
Tmem64
Tmem65
Tmem87b
Tmem97
Tmod3
Tmsb4x
Tnfrsf11b
Tnfrsf19
Tnfrsf23
Tnfsfm13; Tnfsf13; Tnfsf12
Tomm20
Tomm5
Topbp1
Tor1a
Tor1aip2
Tor1b
Tpbpa
Tpd52
Tpi1
Tpr
Tprgl
Tpst1
Trap1
Trap1a
Trappc2
Trappc4
Trav15-1-dv6-1
Trav6d-6; Trav6-6
Triap1
Trim2
Trim26
Trim30a
Trim44
Trip11
Trmt10a
Trpm7
Tsg101
Tsnax
Tspan12
Tsr2
Tssc1
Ttc17
Ttc21b
Ttc3
Ttc39c
Ttpa
Tuba8
Tubb2a
Tubb6
Tubgcp2
Tubgcp4
Tusc3
Twf1
Txndc12
Txnl1
Tyw1
Uap1
Uba1y
Uba6
Ubd
Ube2a
Ube2b
Ube2d3
Ube2e2
Ube2f
Ube2g1
Ube2h
Ube2k
Ube2l6
Ube2z
Ubqln1
Ubr3
Ubr7
Ubxn8
Uck1
Ufsp2
Ugp2
Ugt3a1
Unc119
Uox
Upk1b
Upp2
Uqcr10
Uqcr11
Uqcrc2
Uqcrq
Usmg5
Usp14
Usp2
Usp37
Usp38
Usp7
Vcam1
Vdac1
Vdac2
Vdac3
Vipas39
Vkorc1l1
Vnn1
Vnn3
Vpreb2
Vps16
Vps36
Vps39
Vps41
Vrk1
Vrk2
Vstm2b
Vti1b
Vwa5a
Vwa8
Wdr1
Wdr11
Wdr61
Wdr66
Wdr73
Wdr77
Wdr82
Wdyhv1
Wfdc2
Wipi2
Wtap
Xlr
Xpnpep1
Xpo7
Xpot
Xpr1
Xrcc5
Yaf2
Yars2
Ybx1
Yipf4
Yipf6
Ythdc2
Ythdf2
Yy2; Mbtps2
Zak
Zbtb7b
Zc3h13
Zc3hc1
Zcchc11
Zdhhc21
Zdhhc25
Zfand6
Zfc3h1
Zfp1
Zfp106
Zfp110
Zfp157
Zfp326
Zfp407
Zfp422
Zfp429
Zfp456
Zfp51
Zfp512b
Zfp605
Zfp719
Zfp72
Zfp740
Zfp758
Zfp759
Zfp770
Zfp772
Zfp790
Zfp809
Zfp810
Zfp846
Zfp87
Zfp870
Zfp874a
Zfp874b
Zfp9
Zfp942
Zfp954
Zfp958
Zfyve1
Zfyve16
Zmat2
Zranb3
Zscan4e
Zswim7
Zwilch
Zwint

## Sheet: ZT18_GO_BP SD-HF vs HF-HFN
ZT18: Genes overlapping and differentially expressed in CD-HF and HF-HFN
Collection(s):	Biological Processes
# overlaps shown:	2
# genesets in collections:	7530
# genes in comparison (n):	83
# genes in universe (N):	38404
Gene Set Name	# Genes in Gene Set (K)	Description	# Genes in Overlap (k)	k/K	p-value	FDR q-value
GO_LIPID_METABOLIC_PROCESS	1405	The chemical reactions and pathways involving lipids, compounds soluble in an organic solvent but not, or sparingly, in an aqueous solvent. Includes fatty acids; neutral fats, other fatty-acid esters, and soaps; long-chain (fatty) alcohols and waxes; sphingoids and other long-chain bases; glycolipids, phospholipids and sphingolipids; and carotenes, polyprenols, sterols, terpenes and other isopren…	22	0.0157	1.72e-13	1.29e-09	Overlapping genes:	MECP2	KIT	FABP5	ABHD5	HSD17B12	CYP2J2	ACSM1	ECHDC1	CHKA	DEGS2	RDH11	ANG	CEPT1	SLC22A4	TMEM150A	FAM126B	CYP2R1	ID2	ESR1	TIPARP	PLIN2	NCEH1
GO_CELLULAR_LIPID_METABOLIC_PROCESS	1064	The chemical reactions and pathways involving lipids, as carried out by individual cells. [GOC:jl]	16	0.015	9.8e-10	3.69e-06	Overlapping genes:	MECP2	KIT	FABP5	ABHD5	HSD17B12	CYP2J2	ACSM1	ECHDC1	CHKA	DEGS2	RDH11	ANG	CEPT1	SLC22A4	TMEM150A	FAM126B
GO_SMALL_MOLECULE_METABOLIC_PROCESS	1962	The chemical reactions and pathways involving small molecules, any low molecular weight, monomeric, non-encoded molecule. [GOC:curators, GOC:pde, GOC:vw]	19	0.0097	2.92e-08	7.32e-05	Overlapping genes:	MECP2	KIT	FABP5	ABHD5	HSD17B12	CYP2J2	ACSM1	ECHDC1	CHKA	DEGS2	RDH11	CYP2R1	PSMD14	HDC	ABCG2	GALNS	TARS1	FOXA2	IGFBP4
GO_RESPONSE_TO_ABIOTIC_STIMULUS	1235	Any process that results in a change in state or activity of a cell or an organism (in terms of movement, secretion, enzyme production, gene expression, etc.) as a result of an abiotic (not derived from living organisms) stimulus. [GOC:hb]	15	0.0121	5.87e-08	0.00011	Overlapping genes:	MECP2	KIT	CYP2R1	PSMD14	ANG	ID2	JUN	TAF1	DHX36	NFKBIA	MKKS	NMT2	HILPDA	HSPB8
GO_ORGANIC_ACID_METABOLIC_PROCESS	1164	The chemical reactions and pathways involving organic acids, any acidic compound containing carbon in covalent linkage. [ISBN:0198506732]	14	0.012	1.93e-07	0.00029	Overlapping genes:	MECP2	KIT	CYP2R1	PSMD14	FABP5	ABHD5	HSD17B12	CYP2J2	ACSM1	ECHDC1	HDC	ABCG2	GALNS	TARS1
GO_GLYCEROLIPID_METABOLIC_PROCESS	414	The chemical reactions and pathways involving glycerolipids, any lipid with a glycerol backbone. Diacylglycerol and phosphatidate are key lipid intermediates of glycerolipid biosynthesis. [GOC:ai, PMID:8906569]	9	0.0217	2.93e-07	0.000323	Overlapping genes:	MECP2	FABP5	ABHD5	ANG	CHKA	CEPT1	SLC22A4	TMEM150A	FAM126B
GO_AMMONIUM_ION_METABOLIC_PROCESS	206	The chemical reactions and pathways involving the ammonium ion. [CHEBI:35274, GOC:dhl, GOC:tb, PMID:14671018]	7	0.034	3.39e-07	0.000323	Overlapping genes:	MECP2	FABP5	CHKA	CEPT1	SLC22A4	HDC	DEGS2
GO_POSITIVE_REGULATION_OF_DNA_TEMPLATED_TRANSCRIPTION_INITIATION	27	Any process that activates or increases the frequency, rate or extent of DNA-templated transcription initiation. [GOC:mah, GOC:txnOH]	4	0.1481	3.43e-07	0.000323	Overlapping genes:	JUN	TAF1	DHX36	ESR1
GO_REGULATION_OF_DNA_BINDING_TRANSCRIPTION_FACTOR_ACTIVITY	433	Any process that modulates the frequency, rate or extent of the activity of a transcription factor, any factor involved in the initiation or regulation of transcription. [GOC:ai]	9	0.0208	4.26e-07	0.000357	Overlapping genes:	JUN	TAF1	ESR1	KIT	ID2	NFKBIA	FOXA2	CIB1	RWDD1
GO_REGULATION_OF_DNA_TEMPLATED_TRANSCRIPTION_INITIATION	37	Any process that modulates the frequency, rate or extent of DNA-templated transcription initiation. [GOC:mah, GOC:txnOH]	4	0.1081	1.27e-06	0.000955	Overlapping genes:	JUN	TAF1	ESR1	DHX36
GO_PHOSPHOLIPID_METABOLIC_PROCESS	432	The chemical reactions and pathways involving phospholipids, any lipid containing phosphoric acid as a mono- or diester. [ISBN:0198506732]	8	0.0185	4.54e-06	0.00306	Overlapping genes:	KIT	MECP2	FABP5	CHKA	CEPT1	ABHD5	TMEM150A	FAM126B
GO_TUBE_DEVELOPMENT	1122	The process whose specific outcome is the progression of a tube over time, from its initial formation to a mature structure. Epithelial and endothelial tubes transport gases, liquids and cells from one site to another and form the basic structure of many organs and tissues including lung and trachea, kidney, the mammary gland, the vascular system and the gastrointestinal and urinary-genital tract…	12	0.0107	5.24e-06	0.00306	Overlapping genes:	JUN	ESR1	KIT	MECP2	ID2	CIB1	ANG	MKKS	TIPARP	HOXA5	FERD3L	HECA
GO_RESPONSE_TO_RADIATION	441	Any process that results in a change in state or activity of a cell or an organism (in terms of movement, secretion, enzyme production, gene expression, etc.) as a result of an electromagnetic radiation stimulus. Electromagnetic radiation is a propagating wave in space with electric and magnetic components. These components oscillate at right angles to each other and to the direction of propagati…	8	0.0181	5.28e-06	0.00306	Overlapping genes:	JUN	KIT	MECP2	ID2	TAF1	DHX36	CYP2R1	NMT2
GO_GLYCEROPHOSPHOLIPID_METABOLIC_PROCESS	320	The chemical reactions and pathways involving glycerophospholipids, any derivative of glycerophosphate that contains at least one O-acyl, O-alkyl, or O-alkenyl group attached to the glycerol residue. [ISBN:0198506732]	7	0.0219	6.31e-06	0.00319	Overlapping genes:	MECP2	FABP5	CHKA	CEPT1	ABHD5	TMEM150A	FAM126B
GO_NEGATIVE_REGULATION_OF_DNA_BINDING	55	Any process that stops or reduces the frequency, rate or extent of DNA binding. DNA binding is any process in which a gene product interacts selectively with DNA (deoxyribonucleic acid). [GOC:dph, GOC:jl, GOC:tb]	4	0.0727	6.36e-06	0.00319	Overlapping genes:	JUN	ID2	TAF1	NFKBIA
GO_MAMMARY_GLAND_ALVEOLUS_DEVELOPMENT	18	The progression of the mammary gland alveolus over time, from its formation to its mature state. The mammary gland alveolus is a sac-like structure that is found in the mature gland. [GOC:dph]	3	0.1667	7.76e-06	0.00365	Overlapping genes:	ID2	ESR1	HOXA5
GO_POSITIVE_REGULATION_OF_TRANSCRIPTION_INITIATION_FROM_RNA_POLYMERASE_II_PROMOTER	20	Any process that increases the rate, frequency or extent of a process involved in starting transcription from an RNA polymerase II promoter. [GOC:dph, GOC:tb, GOC:txnOH]	3	0.15	1.08e-05	0.00479	Overlapping genes:	ESR1	TAF1	DHX36
GO_HORMONE_METABOLIC_PROCESS	236	The chemical reactions and pathways involving any hormone, naturally occurring substances secreted by specialized cells that affects the metabolism or behavior of other cells possessing functional receptors for the hormone. [GOC:jl]	6	0.0254	1.28e-05	0.00538	Overlapping genes:	ESR1	MECP2	CYP2R1	TIPARP	HSD17B12	RDH11
GO_LIPID_STORAGE	70	The accumulation and maintenance in cells or tissues of lipids, compounds soluble in organic solvents but insoluble or sparingly soluble in aqueous solvents. Lipid reserves can be accumulated during early developmental stages for mobilization and utilization at later stages of development. [GOC:dph, GOC:mah, GOC:tb, PMID:11102830]	4	0.0571	1.67e-05	0.0064	Overlapping genes:	NFKBIA	ABHD5	HILPDA	PLIN2
GO_DNA_TEMPLATED_TRANSCRIPTION_INITIATION	250	Any process involved in the assembly of the RNA polymerase preinitiation complex (PIC) at the core promoter region of a DNA template, resulting in the subsequent synthesis of RNA from that promoter. The initiation phase includes PIC assembly and the formation of the first few bonds in the RNA chain, including abortive initiation, which occurs when the first few nucleotides are repeatedly synthesi…	6	0.024	1.78e-05	0.0064	Overlapping genes:	ESR1	MECP2	TAF1	DHX36	JUN	GTF2F2

## Sheet: ZT18_Pathways SD-HF vs HF-HFN
ZT18: Genes overlapping and differentially expressed in CD-HF anf HF-HFN
Collection(s):	Curated Pathways
# overlaps shown:	13
# genesets in collections:	2282
# genes in comparison (n):	83
# genes in universe (N):	38404
Gene Set Name	# Genes in Gene Set (K)	Description	# Genes in Overlap (k)	k/K	p-value	FDR q-value
REACTOME_METABOLISM_OF_LIPIDS	739	Metabolism of lipids	10	0.0135	4.5e-06	0.00381	Overlapping genes:	FABP5	CYP2J2	PLIN2	CYP2R1	CHKA	CEPT1	ABHD5	HSD17B12	DEGS2	HILPDA
HALLMARK_ESTROGEN_RESPONSE_LATE	200	Genes defining late response to estrogen.	6	0.03	5e-06	0.00381	Overlapping genes:	FABP5	ID2	IGFBP4	HSPB8	KCNK5	HSPA4L
HALLMARK_XENOBIOTIC_METABOLISM	200	Genes encoding proteins involved in processing of drugs and other xenobiotics.	6	0.03	5e-06	0.00381	Overlapping genes:	ID2	IGFBP4	CYP2J2	ESR1	ACSM1	SLC46A3
PID_HIF1_TFPATHWAY	66	HIF-1-alpha transcription factor network	4	0.0606	1.32e-05	0.00716	Overlapping genes:	ID2	PLIN2	JUN	ABCG2
REACTOME_DISEASE	1470	Disease	13	0.0088	1.57e-05	0.00716	Overlapping genes:	JUN	ESR1	CYP2R1	NFKBIA	PSMD14	KIT	TAF1	GTF2F2	MECP2	NMT2	CHMP5	DERL2	GALNS
HALLMARK_UV_RESPONSE_UP	158	Genes up-regulated in response to ultraviolet (UV) radiation.	5	0.0316	2.48e-05	0.00943	Overlapping genes:	NFKBIA	CHKA	DNAJB1	TARS1	SELENOW
REACTOME_RNA_POLYMERASE_II_TRANSCRIPTION	1375	RNA Polymerase II Transcription	12	0.0087	3.92e-05	0.0128	Overlapping genes:	JUN	ESR1	PSMD14	KIT	TAF1	GTF2F2	MECP2	CBX4	RABGGTB	WDR33	ZNF709	ZNF655
REACTOME_INTRACELLULAR_SIGNALING_BY_SECOND_MESSENGERS	304	Intracellular signaling by second messengers	6	0.0197	5.3e-05	0.0151	Overlapping genes:	JUN	ESR1	PSMD14	KIT	CBX4	IER3
HALLMARK_HYPOXIA	200	Genes up-regulated in response to low oxygen levels (hypoxia).	5	0.025	7.61e-05	0.0174	Overlapping genes:	JUN	IER3	PLIN2	TIPARP	P4HA1
HALLMARK_TNFA_SIGNALING_VIA_NFKB	200	Genes regulated by NF-kB in response to TNF [GeneID=7124].	5	0.025	7.61e-05	0.0174	Overlapping genes:	JUN	IER3	TIPARP	NFKBIA	ID2
PID_HNF3A_PATHWAY	44	FOXA1 transcription factor network	3	0.0682	0.000121	0.0251	Overlapping genes:	JUN	ESR1	FOXA2
REACTOME_HIV_INFECTION	234	HIV Infection	5	0.0214	0.000159	0.0302	Overlapping genes:	PSMD14	TAF1	GTF2F2	NMT2	CHMP5
REACTOME_POST_TRANSLATIONAL_PROTEIN_MODIFICATION	1430	Post-translational protein modification	11	0.0077	0.000254	0.0445	Overlapping genes:	PSMD14	ESR1	NFKBIA	CBX4	RABGGTB	DERL2	IGFBP4	COMMD3	SAE1	UCHL3	FBXO30
