# Supplementary material for: Time-of-day defines NAD+ efficacy to treat diet-induced metabolic disease by synchronizing the hepatic clock in mice
Source: Nat Commun. 2023 Mar 27;14:1685. doi: 10.1038/s41467-023-37286-2 (PMC10043291; doi:10.1038/s41467-023-37286-2)
Supplement: Supplementary file 7 — Supplementary Data 4 [file 41467_2023_37286_MOESM7_ESM.xlsx]

## Sheet: ZT6 SD-HFN vs HF-HFN
74 common elements in "SD-HFN" and "HF-HFN":		490 elements included exclusively in "SD-HFN":		862 elements included exclusively in "HF-HFN":
Gstp2		Mar1		LOC102637418
Tstd1		1700010B08Rik		Cd74
Arhgdia		1700011I03Rik		Gstp1
Sec23ip		1700020L24Rik		H2-Ab1
Tubb5		1700069B07Rik		Ulk1
Nab2		1810055G02Rik		Mif
Foxn3		2010003K11Rik		Fbrs
Cyp20a1		2310039H08Rik		Pik3ap1
Ssr4		2810006K23Rik		Slc7a8
Dcaf12		2810459M11Rik		Soat2
Rrp1		4930524J08Rik		Lyz2
Arhgef10l		4930548H24Rik		Cpne2
Map2k6		4933428G20Rik		Rxra
Patl1		5033430I15Rik		Clec7a
Tnfaip2		8430408G22Rik		Dvl3
Rcor1		A730071L15Rik		Ern1
Cnot7		Aagab		Aspg
Rad50		Abat		Rcor3
Tspan9		Abcb1a		Lrrc32
Phospho1; Zfp652		Abcb1b		Irs1
Miip		Abcd3		Wfdc17
Zbtb4		Abcg1		Srsf5
Nptn		Abhd2		Prrc2b
Pex10		Acaa1a		Cyp2j9
Thra		Acaa1b		Scap
Eaf2		Acaca		Phf2
Tfb1m		Acacb		H2-Eb1
Lgals7		Acad11		Nrbp2
LOC100861827		Acadl		Igsf6
Fam120c		Acadm		Csf1r
Tex40		Ackr1		F830016B08Rik
2410131K14Rik		Acly		Tbc1d2b
Mrps18c		Acot1		Plpp3
Urm1		Acot13		Grina
Nkx2-6		Acpp		Pira1
Bag2		Acsf3		Setd1b
Lrrc3c		Acsl5		Myrf
Smim8		Adm2		Slc9a3r2
Cul4a		Afg3l2		Rela
Uqcr11		Agpat2		Khsrp
Ighv6-4		Agpat3		Rnf126
Nrtn		Agrp		Clec4a1
Tbl2		Ahcy; Gm4737		Lcp2
Pomp		AI593442		Rab4a
Ctsd; Ifitm10		AI607873		Mertk
Fabp4		Ak2		Bcl3
Agmat		Ak4		Fbrsl1
Rhox2f		Akap1		Slc23a2
Ppa1		Akt2		Srsf2
Wdr73		Aldh1a2		Slc22a23
Capns1		Aldh3a2		Unc93b1
Hgd		Aldh9a1		Wdtc1
Triap1		Als2cr12		Pom121
Mdh2		Angptl2		Nrp1
Rmdn3		Ankrd13c		Npc1
D10Jhu81e		Aox3		Usp18
Lyplal1		Ap1b1		Ttyh3
Igkv3-1		Apoa4		Zfp609
Atl2		Apol8		Atat1
Cpt2		Aqp7		Npr2
Rabl3		Aqp8		Axl
Pmvk		Arl4a		Bcl9l
Abcd1		Arl6ip6		Hsf1
Golt1a; Kiss1		Atp10d		Gch1
Plscr2		Atp1b3		Treml4
Apcs		Atp9a		Tigd5
Stap1		B020004C17Rik		Hs6st1
Gtpbp4-ps1		B230354K17Rik		Pnpla6
Fabp2		B230377A18Rik		Kank2
Cth		BC002163		Rbpms
Usp40		BC003965		Dusp11
Ppp2r2d		BC051628		Pex6
Rps6ka1		Bdh1		Extl3
Decr2		Bicc1		Actn1
		Bnip3		Flt4
		Btnl9		Gnai2
		BY080835		Klhdc3
		C030037F17Rik		Il6ra
		C2		Cdh5
		C8b		Pld4
		Card6		Gga1
		Casp7		Iah1
		Cbln3		Plekhg6
		Ccdc71l		Med25
		Ccdc90b		Ube2r2
		Ccnb2-ps		Parp4
		Ccne2		Arpc1b
		Cd2ap		Cd180
		Ceacam13		Acsm5
		Cerkl; Neurod1		Hck
		Ces1g		H2-Aa
		Ces2a		B430203G13Rik
		Cgref1		Abhd4
		Chrna2		Zcchc14
		Clca3a2; Clca2		Furin
		Cldn34b3		Vegfa
		Clock		D930015E06Rik
		Clybl		Phf1
		Cmtm4		H6pd
		Cmtr2		Laptm5
		Cntnap1		Itga9
		Coasy		Spi1
		Copz2		Cd300ld
		Cpt1a		Cd38
		Crat		Slc25a37
		Cryz		Nfx1
		Csnk2a2		Myo10
		Csprs		Proser1
		Ctse		Nrp2
		Cutal		Id3
		Cyp17a1		Ankrd11
		Cyp1a2		Rrbp1
		Cyp2b10		Adgrg2
		Cyp2c44		Phf12
		Cyp4a10; Cyp4a31		Sdc3
		Cyp4a31		Taok2
		Cyp4a32		Siglec1
		Cyp7b1		Mmp14
		Cypt14		Taok3
		D130043K22Rik		Mink1
		Daglb		Rprd2
		Ddhd2		Ptbp2
		Decr1		Gsk3a
		Desi2; Gm9982		Nedd4l
		Dhrs1		Trim8
		Dis3l		Rps15
		Dnmbp		Map3k11
		Dntt		Ctdsp2
		Dusp22		Gcnt2
		Dusp23		Cdc42bpb
		Dusp4		Gaa
		E430018J23Rik		App
		Ebpl		Bcar1
		Ech1		Tmem141
		Eci1		Ctif
		Eci3		Srsf6
		Eepd1		Sfpq
		Efna5		Plekha5
		Ehbp1		Ankrd52
		Ehhadh		Cxcl12
		Eif5; Snora28		Zfpm1
		Elac2		Zfp36l2
		Elovl2		Ep300
		Elovl5		Spaca6
		Epm2a		Setd1a
		Erich6b		Irf7
		Ero1lb		Arfgap1
		Ethe1		Supt5
		Etv3l		Sirpa
		Exoc4		Nfix
		Extl1		Ndufs7
		F530104D19Rik		Stat6
		Fads1		Crtc3
		Fads2		Oas1a
		Fam102b		Stk40
		Fam104a		Sema6d
		Fam69a		Znrf3
		Fam73b		Paxip1
		Fam84b		Gps2
		Fasn		Fubp1
		Fbxo39		Mtor
		Fetub		Itga5
		Fgf21		Calcoco1
		Fgfr1		Srgap2
		Fitm2		Foxp4
		Fmo5		Gse1
		Foxc2		Nktr
		Foxi1		Setd5
		Foxs1		Ttc7
		Frmd4b		Pcbp2
		Fthl17e		Gtf2ird1
		Fubp3		Asap1
		G6pdx		Lima1
		Galnt15		Stat5b
		Gas6		Cpsf1
		Gas7		Papd7
		Gck		Map3k3
		Gclm		Mcoln1
		Gfm1		Prkd2
		Gjb1		Usp19
		Gjb5		Fnbp1
		Gk		Cpsf7
		Glrx5		Hspb6
		Golim4		Srpr
		Gp9		Preb
		Gpat4		Tesk1
		Gpc1		Ski
		Gpr157		Wwc1
		Gpt2		Iqgap1
		Grpel2		Prkar1a
		Grrp1		Samd4b
		Gsap		Rnf44
		Gss		Cln6
		Gsta2		Adam25
		Gsta4		Gpihbp1
		Gstm1		Hnrnpa2b1
		Gstm3		Dnase1l3
		Gtdc1		Actn4
		Gucy2c		Tgfb1
		Guk1		Rnf10
		H2-Q1		Zc3h4
		Habp4		Tcrg-C3
		Hadh		Ybx3
		Hadha		Kdr
		Hadhb		Palmd
		Havcr2		Pip5k1c
		Hcls1		Mgat4b
		Hist1h2ae		Sec24b
		Hist1h2bc		Prkcd
		Hmgcl		Ces1f
		Hmox2		Aqp1
		Hsd17b4		Fndc3b
		Hsp90ab1		Rae1
		Hspb8		Pkd1
		Ifi27l2b		Tom1l2
		Ifna13		Ecm1
		Igbp1b		Tmem39a
		Igfbpl1		Bak1
		Igkv2-112		Slc6a9
		Il1rn		Ahsp
		Impg2		Slc11a1
		Inhba		Pirb; Pira1
		Ints5		Vamp2
		Irf5		Gbas
		Itga3		Igkv13-87
		Itgb5		Zfp335
		Itih5		Blvrb
		Itpa-ps3		Dazap1
		Jade1		Lrrc8c
		Jak1		Slc35g1
		Kif13a		Tbc1d16
		Klhl14		Bace1
		Klk10		Cpeb4
		Kpna4		Ptpn23
		Krt23		Gas2l1
		Lacc1		Sp100
		Lamb3		Vav2
		Lamp1		Garem
		Lcn2		Slc31a2
		Lcn5		Bin2
		Ldha		Cobll1
		Ldlr		Sos2
		Lefty2		Wdr81
		Leprotl1		St3gal1
		Lgals8		Ephx1
		Lifr		Gatad2b
		Lin7a		Cdk2
		Lipc		Znfx1
		Litaf; Gm19955		Map4
		Lmo7		Srsf4
		LOC100862263		Tcf7l1
		Lpar6		Ddx5
		Lpcat3		Map3k5
		Lpgat1		5830462I19Rik
		Lpin2		Sec61a2
		Lrig3		Tnrc18
		Lrit2		Mapk15
		Mapk14		Tcrg-V4
		Mat1a		Kcnj16
		Mc3r		Rab43
		Mcts2		Hdac4
		Mettl24		Lsg1
		Mettl7b		H2-DMb1
		Mfn2		Agrn
		Mfsd2a		Slc6a13
		Mgll		Csk
		Mgmt		Clk2
		Minpp1		Smad3
		Mmadhc		Itgal
		Mmp12		Plekhm1
		Mogat1		Fyco1
		Mppe1		Cyp27a1
		Mtmr7		Arhgef12
		Mtrr		Hs3st3b1
		Myo5b		Sipa1l2
		Nanp		Map2k2
		Nat8		Tgtp2
		Nceh1		Chd4
		Ndufa10		Arel1
		Ndufaf2		Ube2q1
		Neurl2		Atg13
		Nfe2l1		Akirin2
		Nfxl1		Trim65
		Nhej1		Cnot3
		Nipsnap3a		Msl2
		Nmrk2		Ncln
		Nop2		Sipa1l1
		Nr1i2		Stk11
		Nr6a1		Man2a2
		Nrbp1		Fam65a
		Ntpcr		Ptpn21
		Nudt2		Atxn7
		Nupr1l		Slfn5
		Nxpe2		Cdk6
		Ocstamp		Tnfrsf1b
		Oplah		Eef1g
		Osgin1		Klf7
		P2ry1		Tk2
		Paip1		Cep170b
		Paox		Ythdc1
		Papola		Arhgap21
		Paqr3		U2af2
		Paqr9		Rasgef1b
		Pard6a		Inppl1
		Pcbp4		Tyk2
		Pcgf6		Axin1
		Pclo		Zfp740
		Pcp4l1		Stub1
		Pctp		Large
		Pcx		Heg1
		Pdhx		Tgfbr3
		Pdia5		I830077J02Rik
		Pdk1		Arhgap23; 4933428G20Rik
		Peli1		Brpf3
		Pex11a		Mta2
		Pex19		Ino80
		Pex5		Ctdsp1
		Pfkfb1		Maz
		Pgam1-ps2		Rgl1
		Pgm2		Capn15
		Pgm3		Zscan22
		Pgrmc2		Tmtc2
		Pip4k2a		Alg13
		Pip4k2c		Rbfox2
		Plekha8		Pkm
		Plin2		Dnaaf5
		Pltp		Pi4ka
		Pnldc1		Smad6
		Pnma3		Zfp280c
		Pnpla3		Adgrf5
		Poldip2		Rffl
		Polr2j		Wbscr27
		Pop1		Zc3h7a
		Por		Sh3d19
		Ppcs		Pan3
		Ppp1r2		Tmc7
		Ppp1r3e		Zfp236
		Ppp2r3a		Wrnip1
		Prg3		Hnrnpul2
		Prkcdbp		Lilra5
		Prl8a9		Idua
		Psen1		Ankrd27
		Psmd3		Urb2
		Ptgdr		Ssh1
		Ptpn2		Kif1c
		Ptprd		Dnmt3a
		Ptprk		Scarna10
		Ptrhd1		Crk
		Rab11fip2		Arfgef2
		Rad9b		Hnrnpdl
		Ralgps2		Tnpo2
		Rarres1		Znhit1
		Rbks		Zdhhc18
		Rcan1		Ets2
		Rdh16		Phlpp1
		Reps2		Fbxo31
		Rexo2		Trak2
		Rgmb		Terf1
		Rhoj		B4galnt1
		Rmnd1; Gm5512		Tmem184b
		Rnaseh2b		Mrpl43
		Rnf103		Txndc11
		Rnf148		Vps11
		Rnf186		Ubap1
		Rpl12; Snora65		Naa16
		Rpl22l1		Urgcp
		Rps18		Wdr46
		Rps27rt		Dxo
		Rps27rt; Rps27		Rabl6
		Rps29		Phrf1
		Rspo4		Nod1
		Rtf1		Mau2
		Rtfdc1		Fam76b
		Rtn4		Cars
		Rufy1		Micall1
		Rusc1		Usp42
		Rybp		Arhgap17
		S100pbp		Wdr26
		Samm50		Ccdc125
		Sar1a		Sos1
		Scg2		Trgj1; Tcrg-C1
		Sdc2		Dgkh
		Sdr9c7		Scaf8; C530047H08Rik
		Sec14l2		Lrp3
		Sec22c		Alg2
		Secisbp2l		Pira6
		Selenbp1		Maf1
		Selenbp2		Eef2k
		Selplg		B4galt3
		Sema5b		Ssh2
		Sema6b		Zfp715
		Serinc2		Pofut2
		Serpind1		Pum1
		Sgms2		Tinf2
		Shmt1		Clec12a
		Sigirr		Dtnb
		Sirt1		Herc1
		Sirt5		BC037034
		Slc10a2		Mta1
		Slc13a2		Cyp46a1
		Slc16a13		Grasp
		Slc17a4		Zkscan14
		Slc22a30		Taf1d; Gm25500
		Slc35d2		Dpysl2
		Slc35f2		Stx5a
		Slc38a2		Pde2a
		Slc41a3		Pydc4
		Slc46a3		Kcmf1
		Slc5a6		Arhgef7
		Slc8a1		Rnf113a1
		Smarcc1; Gm10615		Camsap1
		Smcp		Entpd1
		Smpdl3a		Myo18a
		Snai2		Bcl7a
		Snrk		Tulp4
		Sort1		Dvl1
		Sp1		Ltbr
		Spc25		Gna12
		Spg7		Mri1
		Spin4		Git1
		Spry4		Ifnar1
		Srbd1		Fpr1
		Srd5a2		Fastk
		Srebf1		Scrib
		St3gal5		Mcc
		Stau2		Ptpn22
		Stra6l		Tmem11
		Suclg1		Adgrl2
		Sult5a1		Tead1
		Sumo1		Pkp4
		Susd1		Atg2b
		Syt1		Pabpc1
		Tab2		Senp1
		Taldo1		Slc35d1
		Tango2		Pcif1
		Tas2r102		Slamf6
		Tbc1d30		Dgkd
		Tbrg1		Fam160a2
		Tdrp		Atn1
		Tex12		Dhx33
		Tfdp2		Zkscan17
		Tgfbr1		Plekhm2
		Them7		Lats2
		Thyn1		Alkbh2
		Tkt		Dip2c
		Tlcd1		Btbd8
		Tmed3		Pcid2
		Tmed5		Tbc1d23
		Tmem120a		Nck1
		Tmem135		Aak1
		Tmem189		Mark4
		Tmem210		Trim28
		Tmem234		Dnajc7
		Tmem86a		Brpf1
		Tnip3		Atxn1l
		Tor1a		Tcf3
		Tor1b		Smim3
		Tprg		Usp48
		Trbv2		Rbm22
		Trim7		Ppp2r1a
		Try4		Wwc2
		Ttc17		Agap3
		Ttc39a		Ncstn
		Ttc39b		Mbtd1
		Tysnd1		Rasgrp1
		Ubb; Gm1821		Kidins220
		Ube2h		Pdpk1
		Ube2s		Gatad2a
		Uck1		Hnrnpl
		Ucma		Zfp523
		Ufc1		Gtf3c1
		Unc119		Rdh13
		Unc5b		Ighv11-1
		Uqcrq		Tinagl1
		Vac14		Syne3
		Vnn3		Rbm10
		Wdr91		Mdm2
		Ythdf1		Hlf
		Zbtb18		Scaf1
		Zbtb8os		Tnfaip3
		Zfand2b		Fdx1l; Zglp1; Raver1
		Zfp329		Nrbf2
		Zfp353-ps		Irf3
		Zfp354b		Map2k5
		Zfp521		Vps33b
		Zfp560		Nploc4
		Zfp784		Tubb4b
		Zfp830		Nrf1
		Zfp963		2001-08-01
		Zfp866		Tmem205
				Slfn8
				Nsun5
				Baz1a
				Mief1
				Cdk2ap2
				Rnf216
				Gbp3
				Rhob
				Cstf3
				Zbtb7a
				Med17
				Naa60
				Shc1
				Wdr33
				Pi4kb
				Pinx1
				Fam207a
				Trappc6b
				Synj1
				Mtmr3
				Gfra2
				Npepps
				Htra2
				Ackr4
				Iqsec2
				Ddx23
				Nfya
				Med27
				Gle1
				Fut11
				Atg16l1
				Mtfmt
				Eef2kmt
				Plxna1
				Srd5a3
				Wipf2
				Dnm2
				Fmnl2
				Gramd1a
				Donson
				Rprd1b
				Taf4a
				Yap1
				Prr5
				Klhl12
				Ulk3
				Uckl1
				Orc2
				Ttll5
				Hdac5
				Mx2
				Siah2
				Anxa3
				Slc29a3
				Tmem259
				Sh3gl1
				Inpp5b
				Rhog
				Jun
				Dgkz
				Sipa1
				Pym1
				Taf4b
				Baz1b
				Il1b
				Zswim4
				Cdc42bpg
				Triobp
				Mmd
				Mvp
				Rbms3
				Atad2b
				Oasl2
				Ssh3
				Chic2
				Lrrc25
				Tra2b
				Zfand6
				Fyn
				Tnk2
				Timm10
				Ndrg3
				Mboat7
				Brk1
				Brd3
				Rgs4
				Kctd3
				Rev1
				Ppp1r3d
				Fam20b
				Dync1li1
				Klhl21
				Cdc42bpa
				Vps37b
				Pxdn
				Fermt3
				Pprc1
				Kctd6
				Esrra
				Pabpc4
				Osbpl11
				Psmd9
				Coro1c
				Cops7b
				Stk10
				Txnrd1
				Sde2
				Zfp865
				Ubtf
				Rcc2
				Lats1
				Ms4a4b
				Yars
				Bcl2l2
				Zfp410
				Dennd5a
				Elk4
				Eif2ak4
				Pilrb1
				Hmces
				Cbfa2t2
				Snx15
				Fam173a
				Cd19
				Cbll1
				Ccdc68
				Mrgbp
				Ldb2
				Gnb2
				Adm
				Dennd4a
				Slc1a5
				Brd1
				Med20; Usp49
				Ehmt2
				Gmds
				Nol9
				Nkd1
				Pde4c
				Exoc6b
				Hmgxb3
				Bri3bp
				Heatr1
				Klhl20
				Pik3r2
				Irak1bp1
				Sike1
				Pank4
				Zc3h13
				Zfp945
				BC016579
				Clcn6
				Arhgef11
				D630033O11Rik
				Ccne1
				Meioc
				Rchy1
				Fip1l1
				Cenpl
				Man1c1
				H2-DMb2
				Hira
				Pacs1
				Abhd11
				Tmem106c
				Lhx6
				Zeb2
				Nob1
				Sox13
				Ccr3
				Nrip1
				Frmd4a
				Med26
				Ythdf2
				Hyi
				Qk
				2610044O15Rik8
				Impa2
				Prl6a1
				Pitpnm1
				Pot1b
				Ofd1
				Zbtb7b
				Myo9a
				Anks3
				Iqce
				Foxo4
				Plekho2
				Smtn
				Nomo1
				Xpo4
				Tubgcp6
				Glt8d1
				Phkg2
				Slfn10-ps
				Mark3
				Spry1
				Ralgapb
				Cxcl10
				Phactr2
				Dnttip1
				Foxp2
				Cipc
				Actl7a
				Agbl5
				Fbxo11
				Gtf2f1
				Nhlrc2
				Rabggta
				Mex3d
				Hapln1
				Zfp763
				Spp2
				9530003J23Rik
				Ccdc181
				Cdh18
				Fam163a
				Txndc9
				Uros
				Clcnkb
				Fgf7
				Rnd2
				Magea2
				Defb20
				Fam3b
				Aida
				G930045G22Rik; RP23-210L10.1
				Nol7
				Snupn
				Nkx1-1
				Lypla1
				Abhd3
				Ttc36
				Lancl2
				Uba1y
				Incenp
				Agk
				Pxt1
				Zfp11
				Timd2
				Uxs1
				Bbs4
				S100b
				Tsr2
				Serpina16
				Cd209e
				Igkv8-28
				Lrrc58
				Trpc5os
				Eif2b5
				Fbxo36
				Ift52
				Pgls
				Mzb1
				Serpina3m; Serpina3k
				Oxnad1
				Rgn
				Spidr
				Ube2l3
				Capn8
				Calm1
				Tprgl
				Ghsr
				Psma5
				Trav13-3
				Lipi
				Defb26
				Psmd13
				Dnajc19
				Zfp874b
				Plscr5
				Klhdc9
				Idh1
				Apoo; Apoo-ps
				Selt
				Taar5
				Sprr2a2; Sprr2a1
				Gabarapl2
				Mrps16
				E330021D16Rik
				Taco1
				Sub1
				Psmc5
				Scrn3
				Rpl3-ps2
				Sult1a1
				Rad23b
				Dnaja1-ps
				Otol1
				Ucn2
				Cyp3a16
				Nfil3
				Ear-ps7
				2610528J11Rik
				Hist1h2bk
				Ckap4
				Traj35
				Adipor2
				Ifna16
				Zfp759
				Psmc4
				A430089I19Rik
				Scgb2b7
				Mdh1
				Dnlz
				Caprin1
				H2-M9
				Ccdc66
				4933405O20Rik
				Cfdp1
				Rnf151
				Adi1
				Lce3d
				Defb18
				Defa20
				Pcyt1a
				Taar7e
				P2ry4
				Mmachc
				Rpl32-ps
				Coa6
				Ap3m1
				Atp5l-ps2
				Ighv5-17
				Copb2
				Rarres2
				Enpp5
				Sdc1
				Obox4-ps8
				Morn2
				Tpgs1
				Cyp2c29; Cyp2c53-ps
				Pbp2
				Atg3
				Sprr2a3; Sprr2a1
				Gna14
				Omd
				Angptl3
				Cetn3
				BC026585
				Rplp1-ps1
				Inmt
				Tob1
				Gtf2a1
				Cenpm
				Spata31d1a
				Tmx2
				Prkar2a
				Mt2
				5430403G16Rik
				Mrpl42
				Gstm2
				Cnih1
				LOC100861819
				Slc25a15
				Ighv5-12
				Arg1
				Zfp654
				Cyp2j6
				Cox20-ps
				Odc1
				Ighv3-6
				Necab1
				Bhmt2
				Hspe1-ps3
				Mmp19
				Adhfe1
				Suox
				Akr1d1
				Urad
				Dmgdh
				Oat

## Sheet: ZT18 SD-HFN vs HF-HFN
196 common elements in "SD-HFN" and "HF-HFN":		1183 elements included exclusively in "SD-HFN":		502 elements included exclusively in "HF-HFN":
Npr2		Mar5		1700019G17Rik
Luc7l2		Sep9		4930510E17Rik
Cep44		Cyp1a2		4931417E11Rik
Zfp619		Slc22a28		Abcg2
Sash1		C8b		Abhd14b
Fam208a		Slc22a30		Abhd5
1700069B07Rik		Susd4		Acd
Creb3l1		Acmsd		Acsm1
Zdhhc8		Atxn1		Adap2
Paqr8		Aox3		Adat3; Scamp4
Kctd17		Avpr1a		Ahsa2
Gxylt2		Cyp3a11		Akap13
Plxna1		Atp2b4		Akr1c14
Eif2b2		Ces2a		Akr1c20
Lcn4		Sdr9c7		Alg3
Kdm3b		C2		Alox5ap
Try10		Cyp3a41a; Cyp3a41b		Amy1
Slc39a13		Serpine2		Ang6
Klk1b7-ps		Ces2c		Angptl4
Slc2a4		Mettl20		Ankrd17
Sspn		C8a		Anxa11
Nudt16l1		Prox1		Ap1m1
BC147527		Hsd3b2		Ap3d1
Slc10a7		Slc1a2		Ap4b1
Tln1		Ces2d-ps		Apon
Mier3		Cyp2c44		Aprt
Surf4		Pdia5		Arel1
Cables1		Slc17a3		Arhgap6
Exosc10		Ttc39c		Atf2
Slc37a2		Rapgef4		Atox1
Mrps24		Cyp2c70		Atp5g2
Elmsan1		Nnmt		B4galnt1
Sod3		Gpld1		Babam1
Fbxo8		Plxnb1		BC085271
Mansc1		Pla1a		Bco1
Krt19		Neb		Bdp1
Trav8n-2		Pdilt		Becn1
Pam16		Ang; Rnase4		Bgn
Mettl8		Dleu2		Bloc1s4
Tcf12		Setdb2; Phf11c; Phf11d		Bst2
4933428M09Rik		Asns		Btaf1
Trav9n-1		Crybg3		Cabin1
Sec14l1		Abca8a		Camk2g
Rpl30-ps5		Ahr		Caml
Ndufa12		Slc17a2		Camp
Tmem181c-ps		Rnd1		Capn1
Agap2		Trav15-1-dv6-1		Capns2
Tnfrsf22		Lrrc58		Cbr4
Gusb		Gulo		Cbx4
Smim19		Fam214a		Ccdc124
Mtfr1l		Rufy3		Ccdc58
Aqp11		Chd3		Ccnd3
Bckdk		Rnf141		Ccnl2
Pld3		Usp2		Cct2
Tubb2b		Alas2		Cct5
Ldhb		Apom		Cct8
Cyp2j5		Arhgap42		Ccz1
Zfp599		Mettl7a1		Cd209e
Zmat5		Prol1		Cd300lg
Cldn34c4		Irf6		Cdc37l1
Nup98		Ppp4r4		Cdh1
Rab7		Acsm5		Cdk13
Extl3		Tat		Cend1
Pot1a		Unc13b		Cept1
Uri1		Ces1b		Chchd10
Timp3		4930466F19RIK		Chga
Rapgef1		Itpr2		Chka
Myd88		Whsc1l1		Chmp5
Serpinb6a		Exph5		Cib1
Gosr2		Cml1		Ciz1
Psmd14		Upp2		Cks1brt
Bsg		Ces1f		Cldn10
Zfp655		Oaf		Clec12b
Papola		S1pr5		Clec16a
Sav1		Fads6		Clec2g
App		Hc		Clk4
Cdkn2aipnl		Dusp11		Cmip
Hist1h3i		Foxo3		Cnot1
Tnfsf10		Zfc3h1		Col1a1
Smim8		Ttc39b		Col5a3
Ldb2		Nop16		Commd3
Eral1		Klf15		Commd7
Hist1h2al		Ces2b		Commd9
Fhit		Lama3		Copz2
U2surp		Tmem218		Cox11
Cdk4		Notum		Cox8a
Sema3c		Npn2		Crry-ps
Limd1		Kcnq1ot1		Csrp2
Serinc3		AI182371		Ctc1
P4ha1		9230112D13Rik		Ctdsp2
Erlin2		Snd1		Ctsb
Txndc17		Col27a1		Cul5
Dnajb1		B230325K18Rik		Cuta
Litaf; Gm19955		Dcaf11		Cxcl12
Nup205		Atrnl1		Cyp2j7
Ints10		Rbm12b2		Cyp2r1
Dctn5		Pxt1		Cyp8b1
Cr1l		Fdx1		Dact1
Psen1		Pnp		Dap
Tdp1		Klkb1; Cyp4v3		Dazap2
Bscl2		Krtap5-2		Dctn3
Ypel5		Trav6-3		Defa17
Setx		Map2k6		Defa3
Plekha3		Mvk		Degs2
Mbnl1		Tuba8		Derl2
Slc25a16		Akap5		Dhx36
Prkacb		Nanos2		Dio1
Fadd		Fam228b		Dnaaf5
Drosha		Tet2		Dnajb3
Fau		Tpbpa		Dnm2
Ppdpf		Smr2		Dph2
D2hgdh		Smr3a		Drg1
Sft2d2		Cldn8		Dynlrb2
Yif1a		Cspp1		E2f4
Pacsin2		Zfp740		Ear4; Ear-ps8
Rac1		Bmp6		Ebi3
Cript		Pcnxl4		Echdc1
Nfatc3		Elovl1		Ehd1
Ear12; Ear2; Ear3		Nsd1		Ehd3
Arf4		Arc		Eif2s1
Rab8a		Ghr		Eif2s2
Ifnar1		Klhdc8b		Eif3h
Tgfbi		Ccdc137		Eif4ebp1
Ints4		Tpst1		Eif5; Snora28
Rab10		Zcchc6		Elk4
Atp6v0a2		Nmnat2		Elp2
Tmed10		Ovol3		Enoph1
Fcgr3		Cad		Enox2
Rps20		Kctd6		Ergic2
Samd5		4930579G24Rik		Erh
Plet1		Ccdc171		Ermard
Lad1		Pmel		Esr1
Hist2h2ab		Rab33a		Fam126b
Efcab14		Srsf11		Fam151b
Scamp2		Pnp2		Fam169b
Usp25		Pcdh12		Fam185a
Cd59b		Lrfn4		Fam192a
Ids		Trpm7		Fam195b
Wdr74		Cphx2; Cphx1		Fam96a
Vps28		Cabs1		Fbxo22
Zc3h12d		Foxs1		Fbxo30
Rpl31-ps5		Wfdc15a		Ferd3l
Capns1		Smok3a		Fgfr3
Clca3a1; Clca1		Lgals1-ps1		Flrt1
Fmo2		Sstr2		Fmod
Ifngr2		Upf3b		Ftmt
Cldnd1		Cstl1		G430049J08Rik
Adhfe1		Gal		G430095P16Rik
Hspb8		Dgkq		G6pc
Fndc3b		Cfhr1		Gaa
Wdr41		Setd4		Gab2
Nceh1		Gprc5c		Galns
Coro1b		Spata9		Gmfb
Aldh8a1		Dna2		Gml2
Foxa2		Tmem243		Gns
Fabp5		Slc39a2		Gpaa1
Fut8		Polr1a		Gpank1
Hist1h3e		Trhr2		Gpbp1
Orm3		Zfp804b		Gpr182
Serpina3n		Iffo1		Gprin1
Maea		Sertad2		Grasp
Rab6a		Msl2		Grhpr
Lrrc59		Alkbh2		Grn
Acbd3		Ldlrad2		Gsdmd
Slc18b1		Itch		Gtf2f2
Casc4		Sytl1		Gtf2h1
Eif4e		Rab3b		Gtpbp1
Ptpra		Krtap16-1		Hdac2
Ociad1		Tmem101		Hdc
Trappc2l		Filip1l		Hddc3
Arfgap3		Serpinb6c		Heca
Tor3a		Mgst1		Helz
Cenpm		Snhg7; Snora17; Snora43		Higd1a
Ppp2r1a		Rprml		Hilpda
Hsd17b12		Acap2		Hipk1
Ghitm		Glt8d1		Hist1h2bh
Tbc1d19		Atp2b2		Hmga1; Hmga1-rs1
Tmem189		Lamb1		Hnrnpu
Nudt12		Fam73a		Hnrnpul1
Abcd1		Mrps36		Hoxa5
Tars		Pogk		Hoxc13
Orm2		Tll1		Hpcal1
Slc44a3		D130058E05Rik; RP23-118M14.1		Hspa1l
Coq5		Galnt10		Hspa4l
Rab1b		2310057M21Rik		Id2
Nrg4		H2afy		Id3
Ralgps2		Ccdc181		Idh3g
Mgll		Nsf		Idnk
Fgl1		Cebpg		Ier3
Crat		Sap30bp		Ier5
Plin2		Pacrgl		Ifitm2
Sulf2		Nr4a2		Ift46
Lcn2		Mterf4		Igfbp4
Mt2		Dpcr1		Ighv8-4
Cyp4a32		Dnajc6		Iigp1
Mt1		Sgsh		Ik
		Ppp1r2-ps9		Il4ra
		Sart3		Ilk
		Ap2s1		Ints7
		Cops4		Ints9
		Pdf; Cog8		Ip6k2
		Snrnp27		Iqsec1
		Kctd2		Irf2bp2
		Ap3b1		Irs2
		Zfp664		Isg20
		Wdr76		Itih4
		Ddx56		Jun
		Slitrk6		Kbtbd7
		Krtap7-1		Kcna5
		Dhx38		Kcnk5
		Lmo4		Kdm8
		Vhl		Kit
		Cep162		Klf3
		Wasf3		Krtap4-8
		Cpa2		Lactb2
		Vps26b		Letmd1
		Klk1b21		Lgals3bp
		Mxd4		Lgals9
		Zfp719		Lipt1
		Arl8b		Lrg1
		Scd4		Lrrc8a
		Zfp157		Ltbp1
		Psmb3		Lysmd3
		Shc1		Map3k11
		Crygn		Map4
		Psapl1		Marcksl1
		Cdc42ep4		Mecp2
		Ube2d3		Mecr
		Lhfpl2		Med14
		Ptbp2		Med15
		Zc3h13		Med29
		Anapc1		Mef2a
		Stx17		Mfsd5
		Rttn		Mid1
		Btbd6		Mkks
		Tubgcp4		Mpv17l2
		Rragb		Mrgprb5
		Klk14		Mrps14
		Ppm1g		Mrps27
		Trappc10		Msrb1
		Ttc21b		Mtg1
		Sult2a4		Mtx3
		Nmnat1		Muc15
		Grcc10; Rnu7		Mup-ps16
		Cnot2		Mup-ps26
		Bmyc		Myadm
		Zw10		Mycs
		Htr1f		Myct1
		Hgh1		Naf1
		Hmgb3		Nagpa
		Ercc4		Nap1l3
		Dap3		Ncoa6
		Ipo9		Ndfip1
		Col15a1		Ndrg2
		Adora2a		Ndufa5
		Kcmf1		Nelfb
		Ybx1		Nfam1
		Cpq		Nfkbia
		Timp4		Nfkbib
		Camkmt		Nfyb
		Rcn2		Nipal3
		Sprr2a2; Sprr2a1		Nmt2
		Hp1bp3		Noct
		Zcrb1		Nop9
		Kctd5		Npvf
		Map7d1		Nr1h2
		Strn		Nrn1
		Pdzd11		Nup214
		Mpg		Ola1
		Eftud2		Orm1
		Rasl2-9		Otub1
		Sars		Oxa1l
		Sdf4		Oxct2b
		Gpatch2l		Pa2g4
		Igsf10		Pafah1b1
		Mvp		Papd4
		Prdm4		Papss2
		Zfp1		Pars2
		Exoc6b		Pcm1
		Clec1a		Pcna
		Rasl12		Pcnp
		Rnf6		Pde4a
		Rbm3		Pde4b
		Clec4g		Pdk2
		Rbm43		Pdlim1
		Sox4		Per1
		Cuedc2		Pet100
		A530084C06Rik		Phxr2
		Lta4h		Pigq
		Sgpp1		Pigs
		Tsnax		Pilra
		Terf2ip		Pipox
		Elf2		Pkd2
		Pex13		Pknox1
		Gps1		Plekhb1
		Nefh		Plpp3
		Ift52		Plvap
		Slc45a4		Plxnd1
		Usp42		Pml
		Mrpl57		Pmvk
		Vipas39		Pnpt1
		Klra23; Klra13-ps		Pnrc2
		Naalad2		Pola2
		Wtap		Polr2e
		Aste1		Postn
		Lin54		Pou2f1
		Hmmr		Ppid
		Adsl		Prelid1
		Hnrnpm		Prkab1
		Fam114a2		Prmt5
		Fbxo7		Prmt7
		Oxld1		Prob1
		Ascc1		Proser3
		Anapc10		Prpf4b
		Rab9		Psenen
		Ywhae		Psma4
		Anp32a		Psmf1
		Pip4k2c		Ptbp3
		Dpp3		Ptges3
		Usp37		Ptgs1
		Trappc12		Qrich1
		Zfp763		R3hdm4
		Sf3b3		Rab11b
		Cc2d2a		Rab39b
		Naa11		Rab4a
		Nras		Rabggtb; Snord45c
		Ist1		Rae1
		Elmo2		Rara
		Uts2r		Rbbp4
		Ndc1		Rbm18
		Katna1		Rbm27
		Ube2z		Rcor3
		Ift43		Rdh11
		Arf2		Rela
		Med23		Rgn
		Edc3		Rhbdd2
		C87977		Rheb
		Lamb3		Ribc1
		E130116L18Rik		Ribc2
		Fam175a		Riok3
		Lrpap1		Rit1
		Dusp19		Rnase12
		Tmem167b		Rnd3
		Trim7		Rnf150
		Cptp		Rnf167
		Sgk3		Rnf26
		Ppil2		Rnu3b1
		Smim20		Rnu3b2
		Bhmt		Rnu3b3
		Polr3gl		Rock1
		Vps39		Rpl17-ps11
		Ralgapb		Rpl19-ps4; Gm27506
		Srd5a3		Rpl36
		Xpnpep1		Rpl36-ps7
		Ppp2r5b		Rpl37rt
		Pyroxd1		Rpl8
		Dennd5a		Rprd1a
		Rab32		Rps10
		Nova1		Rps10-ps3
		Ppp1r35		Rps19-ps8
		Pigyl		Rps28
		Ralb		Rps4x
		Cox18		Rps6kb1
		Fktn		Rwdd1
		Cstf2		Sae1
		Acp5		Sat2
		Etnk1		Sdf2
		Rfwd3		Sec14l4
		Ednra		Sec31a
		Cnr2		Sema4b
		Magee1		Sema6a
		Naa35		Sepw1
		Srf		Serpinb3c
		Pus10		Sf3a1
		Cdkn2d		Skp1a
		Hspa14		Slain2
		Mrpl1		Slc11a1
		Angel2		Slc22a4
		Aqr		Slc25a12
		Tmem42		Slc25a17
		Vps4a		Slc25a19
		E2f3		Slc2a1
		Mex3b		Slc35a1
		Thyn1		Slc38a3
		Inhbb		Slc3a2
		Ccdc32		Slc41a1
		Urb2		Slc41a2
		Ofd1		Slc46a3
		Kif1bp		Slc48a1
		Rft1		Slpi
		Ammecr1		Smad4
		Ddhd1		Smarcb1
		Lap3		Smc5
		Nme3		Smco3
		Phf10		Smim10l2a
		Rsrc1		Smpd4
		Amz2		Snrpd3
		Lnpep		Snrpg
		Cnot7		Snx12
		Ppard; 1810013A23Rik		Socs4
		Tmem110		Sorbs1
		Zfp426; Zfp26		Spast
		Irak4		Spata31
		Dennd1b		Specc1l
		Mettl15		Speer6-ps1
		Cep120		Spert
		Taf1b		Spns2
		Zfp46		Spsb2
		Ggct		Srebf2
		Aig1		Srgap2
		Gdf7		Srpx2
		Brox		Stard5
		Stra13		Stat6
		Chmp7		Sun2
		Trappc2		Swt1
		Clasp2		Syngr2
		Yipf6		Taar3
		Traf6		Taf1
		Nab1		Tal2
		Lztr1		Tap2
		Ckap5; Snord67		Tardbp
		Cdc26		Tbc1d7
		Ptpn4		Tbl1x
		Fam171a1		Tcn2
		Cyb5d2		Tcp1
		Nkiras2; Gm19456		Tgm2
		Cp		Tiparp
		Rc3h2		Tmem141
		Snx1		Tmem150a
		Psmb11		Tmem176a
		Lsm4		Tmem176b
		Cnot6l		Tmem179b
		Dscr3		Tmem200b
		Tceb3		Tmem263
		Ogfr		Tmem35
		Unc119		Tmem63a
		Aebp2		Tmf1
		Mapkap1		Tnfrsf1a
		Gnaq		Tnfrsf1b
		Ube2v2		Tpp1
		Zhx1		Tprkb
		Abhd12		Tpst2
		Ube2l6		Tra2b
		Il1rn		Tram1
		Sdccag3		Trappc1
		Gpn3		Trav13d-3
		Prps2		Trav13n-3
		Nup153		Trdv2-2
		C8g		Trhde
		Nif3l1		Trim3
		Mlh1		Trim47
		Wrb		Trim58
		Chpt1		Trim59
		Spa17		Tspan4
		Slc35a5		Tspan6
		Rnd2		Tspan7
		Zfp110		Ttll1
		Spg11		Txndc15
		Zbtb11os1		Ube3b
		Ccnyl1		Uchl3
		Fbxo40		Ugt2a3
		Scaper		Ugt2b36
		Nhp2l1		Ugt2b37
		Nudt9		Ugt2b38
		Cenpc1		Ugt2b5
		Adprm		Usp21
		Scyl3		Usp30
		Rufy1		Uspl1
		Eci3		Uvrag
		Fbxl4		Vezf1
		Eif1ad		Vps33b
		Tomm5		Wdr33
		Add1		Wdr46
		Gtf2f1		Wnt3a
		Dnpep		Xiap
		Cln5		Xkr8
		Entpd4; Gm21685		Xpo1
		Htatsf1		Yipf3
		Kpna6		Ylpm1
		Senp2		Yme1l1
		Vamp3		Zbtb21
		Mrpl17		Zc4h2
		Klhl5		Zcchc24
		Stard3nl		Zcchc8
		Entpd4		Zdhhc14
		Rnf144a		Zdhhc7
		Bod1l		Zdhhc9
		Mrpl48; D630004N19Rik		Zer1
		Dync1i2		Zfa-ps
		Arpin		Zfp141
		Hip1		Zfp275
		Tmem209		Zfp318
		Akap7		Zfp422-rs1
		Bola1		Zfp566
		Ctps2		Zfp600
		N6amt1		Zfp638
		Snx14		Zfp691
		Nmi		Zfp872
		Rad17		Zkscan7
		Zfp119b		Zmym2
		Rmnd1; Gm5512		Znrd1
		Cacng7		Zpr1
		Rcbtb2
		Jag1
		Snrpn; Snurf
		Comtd1
		Ctnnbl1
		Kat7
		Zfp954
		Mfsd7b
		Mrpl30
		Med17
		Zdhhc21
		Kitl
		Fbxw7
		Rab12
		Ralbp1
		Sbk1
		Rpp30
		Gpn2
		Csnk1a1
		Fam149b
		Dis3l
		Car2
		BC005537
		Fbxw8
		Thumpd1
		Pyurf; PYURF
		Mapk1
		Taf2
		Wrn
		Prorsd1
		Commd10
		Clec1b
		Rras2
		Arpc5l
		Cyfip1
		Ak3
		Cast
		Ube2e2
		Mpv17
		Fam220a
		Fcf1
		Ngly1
		Primpol
		Rsph3a
		Slc22a3
		Gstz1
		Rqcd1
		Zbed5
		Ciao1
		Polr3c
		Slc36a4
		Mamdc2
		Clec12a
		Smim10l1
		Erbb2ip
		Mfap3
		Stxbp3
		Wdr82
		Mtrf1l
		Napepld
		Ppp3ca
		Elp4
		Lrrc39
		Emc4
		Mapre1
		Cops8
		Gosr1
		Tomm20
		Ap1g1
		Ube2d2a
		Hspbp1
		Cfap97
		Spred2
		Mcur1
		Sirpb1a
		Ogfod1
		Tmem62
		Parp1
		Picalm
		Cdc42
		Fbxo28
		Smo
		Uxt
		Gatad1
		Pdgfd
		Armc8
		Apex1
		Anapc2
		Psmc2
		Serpinb8
		Phb
		Serpinb1-ps1
		Leprot
		Mtch2
		Athl1
		Slc35f6
		Ercc3
		Ddx46
		Naa20
		Tlr4
		Ccnh
		Lace1
		Agk
		Siva1
		Timm23
		Anapc16
		Rnf170
		Kdm6a
		Map2k4
		Pnpla5
		Copg2
		Zfp455
		Rab30
		Trim44
		Ap2b1
		Ncbp1
		Rest
		Pdpk1
		Gng5
		Exosc8
		Dpp8
		Tpt1-ps1
		Nsfl1c
		Bet1l
		Frat2
		Orc5; Gm15421
		Psma5
		Naa38
		Ndufb11
		Mtap
		Drg2
		Bnip3l
		Msh2
		Sesn3
		Ptpn9
		Scyl1
		Btf3l4
		Vrk1
		Tmtc2
		Micu1
		Ddx58
		Nub1
		Aurkaip1
		Ctbp1
		Ccl8
		Pilrb2
		Wdr73
		Nsun3
		Ube2u
		Fcgr1
		Tomm22
		Tm2d3
		Exoc4
		Clint1
		Zfp456
		Gng12
		Tpmt
		Pum3
		Kpna4
		Isca2
		Minos1
		Taf9; Ak6
		Mppe1
		Dynlt1a
		Cdc34
		Ctbs
		Polr3b
		Flot2
		Thoc5
		Klk1b5
		Vdac2
		Esyt2
		Anxa8
		Cd81
		Rap1gds1
		Tubgcp2
		Lims1
		Fam46a
		Tmem251
		Tnfrsf23
		Cyb5d1
		Ppfibp1
		Arfip1
		Pramef8
		H2-Q1
		Ythdc2
		Psma2
		Rxrg
		Afg3l2
		Ap5m1
		Polh
		Gatsl2
		Cul1
		Ict1
		Cdc5l
		Ptpmt1
		Zdhhc5
		Pank2
		Mogat1
		Fam107b
		Lipt2
		Ppp2cb
		Fam124a
		Tapt1
		Sptlc1
		Fam84b
		C3ar1
		Mapk6
		Fuca2
		Akap2
		Nxt2
		Psmd7
		Tusc3
		Mcl1
		Polr2g
		Mospd2
		Zfp770
		Npnt
		Rab21
		Hbp1
		Tspan12
		Sel1l3
		Atxn10
		Cyp4b1-ps2
		Sh3bp5
		Alg6
		Fbxo6
		Clca3a2; Clca2
		Rnf145
		Cmpk1
		Ppp2r5c
		Tmed5
		Topbp1
		Ankfy1
		Rragc
		Zak
		Myo1c
		N6amt2
		Ntan1
		Galc
		Pik3ap1
		Ppme1
		Mrc1
		Gins4
		Thoc3
		Impa2
		Pttg1ip
		Stag1
		Ostf1
		Ndufs4
		Lacc1
		Klk1b11
		Hfe2
		Mest
		Nsmce1
		Ube2a
		Tor1b
		Psmg2
		Casp7
		Atp6v1b2
		Lpcat3
		Ppp1ca
		Pddc1
		Man1a
		Zfp106
		Ubb; Gm1821
		S100a1
		Kmo
		Parp12
		Tubb6
		Cdk7
		Dtx3l
		Prkrir
		Fam73b
		Gtf2a1
		Dars2
		Pik3ca
		Dctn4
		Ctsd; Ifitm10
		Pomp
		Slc39a8
		Nmt1
		Nono
		Asf1a
		Cfdp1
		Stam2
		Golga5
		Stx12
		Ppp1r7
		Tlr12
		Palmd
		Nup50
		Apip
		Dcun1d4
		Eif2ak3
		Pcbd1
		Mapkapk2
		Efemp1
		Btd
		Bloc1s1
		Cyp4a30b
		Psmd12
		6030458C11Rik
		Lrat
		Reep3
		Dnajc4
		Ppp2r2d
		Rhoa
		Gpx4
		Ccni
		Idh3b
		Copa
		Gatc
		Pja2
		Dgat1
		Spryd4
		Tm9sf2
		Nxpe2
		Yars2
		Nadk
		Impg2
		Ube2f
		Sf3b5
		Efna5
		Rad21
		Gtdc1
		Nfe2l1
		Cog6
		Slc22a1
		Sdcbp
		Mrpl45
		Smarca4
		Tpi1
		Ttc3
		Plpp5
		Gna13
		Tmie
		Ppp3cb
		Aldh6a1
		Lmbrd1
		Gnb1
		Tprgl
		Pitpnb
		Abhd6
		Pxdc1
		Efnb2
		Arl6ip5
		Mad2l1
		Cox6b1
		Lipo2
		Eif2ak2
		Dis3
		Tlr3
		Exoc3
		Tc2n
		Tbrg1
		Gadd45g
		Dynlrb1
		Plekha1
		Fkbp7
		G3bp2
		Ccnc
		Atg10
		Fgfrl1
		Fbxl5
		Prrc1
		Slc17a5
		Slc35b4
		Pex16
		Opa1
		Tmem39a
		Trmt2b
		Capn2
		Zfp442
		Ift22
		Tpr
		Golt1b
		Farsb
		Ndufs8
		Dhfr
		Uqcrc2
		Rad23a
		Slc35f2
		Slc30a10
		Uck1
		Dnlz
		Slc25a5
		Cul4a
		Mettl4
		Tmem9b
		Ank
		Impact
		Atr
		Cd151
		Psmd5
		Apool
		Sptlc2
		Rfk
		Daglb
		Sdr39u1
		Mbl2
		Appbp2
		Cldn2
		Hacl1
		Rps4l
		Echs1
		Taldo1
		Rcan2
		Cd59a
		Adam10
		BC023829
		Vwa5a
		Acaa1a
		Derl1
		Ear-ps2
		Fmo1
		Cdc27
		Reck
		Arhgap10
		Spred1
		Acot5
		Lgals8
		Cpox
		Sh3glb1
		Enpp2
		Ino80c
		Wdr36
		Mien1
		2210016F16Rik
		Lclat1
		Iars2
		Nrbf2
		Lipo1
		Abhd17a
		Ankrd13a
		Cab39l
		Zfp72
		Ginm1
		Tlr13
		Foxq1
		Abcd3
		Hs6st1
		Ncoa4
		Dntt
		Anapc4
		Cog5
		Cog3
		Stx7
		Sar1b
		D15Ertd621e
		Dse
		Gpm6a
		Cnpy2
		Gatb
		Slc39a9
		Dnajc19
		Minpp1
		Hprt
		Pts
		Cdc40
		Dlat
		Rap1b
		E430025E21Rik
		Ext1
		Gnptab
		Mpp1
		Hsd17b13
		Ldha
		Fam45a
		Twf1
		Hltf
		Nt5dc1
		Mpp6
		Arsg
		Tmem86a
		Aldh9a1
		Trappc4
		Fitm1
		Klk1
		Nek7
		Egln1
		Galnt2
		Rap2c
		Suclg2
		Agpat3
		Cfap36
		Ttpa
		Gnpat
		Glrx
		Agpat9
		Themis
		Cse1l
		Adgrl4
		Eci2
		Dennd2d
		Fam126a
		Hsd17b4
		Vps41
		Plscr1
		Immt
		Aim1
		Acadl
		Hacd3
		Etfdh
		Gdap2
		Tlcd2
		Ppm1a
		Seh1l
		Tfpi2
		Mtnr1a
		Bub3
		Tsn
		Agpat2
		Commd4
		Cdc16
		Pex3
		Anxa4
		Dram2
		Rnf170-ps
		Mrpl16
		Snap29
		Pdk1
		Dnajc19-ps
		Arap2
		Tmem56
		Smpdl3a
		Dhrs7
		Tmed4
		Copb2
		Cmbl
		Mttp
		Fas
		Cntnap1
		Tbck
		Acat1
		Copb1
		Anxa7
		Paqr3
		St6gal1
		Tuba1c
		Spg21
		Klf10
		Alg14
		Atl2
		Nanp
		Actr1a
		Ech1
		Asah2
		Pstpip2
		Kpna3
		Fgf21
		Usp38
		Ctso
		Rcan1
		Aldh1a7
		Tgfbr2
		Acsm3
		Slc20a1
		Gys2
		Rtn4ip1
		Hadh
		Fcgrt
		Decr1
		Col4a3bp
		Fads1
		Mospd1
		Pgd
		Mkrn2os
		Rassf6
		Prdx3
		Nlrp12
		Lipa
		Tmem98
		Kdsr
		Gstt1
		Hsdl2
		M6pr
		Pitrm1
		Cers6
		Cog4
		Ppp2r1b
		Cs
		S100a10
		Ifi27l2b
		Bbox1
		Xpot
		Dhrs7b
		Npas2
		Acpp
		Bdh1
		Pdhb
		Pex19
		Aqp4
		Acot13
		Micu2
		Eci1
		Fam213a
		Nt5e
		Gabbr2
		F8
		Them7
		Tmlhe
		Decr2
		Il13ra1
		Tmem120a
		Prkca
		Gbe1
		Hadhb
		Rhou
		Lrrc28
		Maob
		Chordc1
		Stt3b
		Pdha1
		Gstk1
		Hsd17b10
		Rtn4
		Slc16a1
		Rtfdc1
		Uba6
		Vsig4
		Csnk1g3
		As3mt
		Osbpl3
		Ebpl
		Gpc1
		Tmem184c
		Tmem64
		Aldh3a2
		Acaa1b
		Dusp6
		Pop4
		Acacb
		Elovl2
		Igsf11
		Klk1b4
		Thrsp
		Acot4
		Acot1
		Khk
		Ldha-ps2
		Tbc1d31
		St3gal5
		Fads2
		Tgoln1; Tgoln2
		Slc23a1
		Pparg
		Csrp3
		Elovl5
		Acsl5
		Omd
		Mknk2
		Gpd2
		Hexb
		Pgm3
		Acly
		Anxa5
		Cpt1a
		Acaca
		1810055G02Rik
		Abhd2
		Aqp8
		Slc17a4
		Apcs
		Me1
		Pctp
		Insig2
		Cyp4a31
		Elovl6
		Tubb2a
		Acss3
		Acot2
		Cyp4a10; Cyp4a31
		Pnpla3
		Fabp2
		Serpina7
		Apoa4
		Cidea
		Mfsd2a
		Cyp17a1
		Cd36

## Sheet: ZT18_GO_BP SD-HFN vs HF-HFN
Overlap Results
ZT18: Genes overlapping and differentially expressed in CD-HFN and HF-HFN
Collection(s):	Biological Processes
# overlaps shown:	10
# genesets in collections:	7530
# genes in comparison (n):	165
# genes in universe (N):	38404
Gene Set Name	# Genes in Gene Set (K)	Description	# Genes in Overlap (k)	k/K	p-value	FDR q-value
GO_GOLGI_VESICLE_TRANSPORT	367	The directed movement of substances into, out of or within the Golgi apparatus, mediated by vesicles. [GOC:jid, ISBN:0716731363, PMID:10219233]	15	0.0409	7.56e-11	5.69e-07	Overlapping genes:	RAB8A	RAB1B	CD59	TMED10	RAB10	RAB6A	SURF4	GOSR2	TRAPPC2L	ARFGAP3	ARF4	YIF1A	DCTN5	SLC10A7	SCAMP2
GO_REGULATION_OF_CATABOLIC_PROCESS	987	Any process that modulates the frequency, rate, or extent of the chemical reactions and pathways resulting in the breakdown of substances. [GOC:go_curators]	21	0.0213	1.92e-09	7.22e-06	Overlapping genes:	RAB8A	RAB1B	RAB7A	PSEN1	APP	TIMP3	VPS28	NUP98	NUP205	ABCD1	FHIT	PAM16	MYD88	USP25	AGAP2	ZC3H12D	ATP6V0A2	CDK4	CAPNS1	WDR41	BSCL2
GO_EXOCYTOSIS	900	A process of secretion by a cell that results in the release of intracellular molecules (e.g. hormones, matrix proteins) contained within a membrane-bounded vesicle. Exocytosis can occur either by full fusion, when the vesicle collapses into the plasma membrane, or by a kiss-and-run mechanism that involves the formation of a transient contact, a pore, between a granule (for exemple of chromaffin …	19	0.0211	1.35e-08	3.4e-05	Overlapping genes:	RAB8A	RAB7A	PSEN1	APP	TIMP3	CD59	TMED10	RAB10	RAB6A	SURF4	GUSB	PRSS3	RAC1	LCN2	SERPINA3	ORM2	SERPINB6	YPEL5	TLN1
GO_VESICLE_BUDDING_FROM_MEMBRANE	106	The evagination of a membrane, resulting in formation of a vesicle. [GOC:jid, GOC:tb]	8	0.0755	2.07e-08	3.89e-05	Overlapping genes:	RAB7A	CD59	TMED10	RAB1B	GOSR2	TRAPPC2L	ARFGAP3	SLC2A4
GO_MYELOID_LEUKOCYTE_ACTIVATION	650	A change in the morphology or behavior of a myeloid leukocyte resulting from exposure to an activating factor such as a cellular or soluble ligand. [GOC:add, ISBN:0781735149]	15	0.0231	1.6e-07	0.000201	Overlapping genes:	RAB7A	CD59	PSEN1	RAB10	RAB6A	SURF4	GUSB	PRSS3	RAC1	LCN2	SERPINA3	ORM2	SERPINB6	YPEL5	TMED10
GO_VESICLE_TARGETING	95	The process in which vesicles are directed to specific destination membranes. Targeting involves coordinated interactions among cytoskeletal elements (microtubules or actin filaments), motor proteins, molecules at the vesicle membrane and target membrane surfaces, and vesicle cargo. [GOC:mah, PMID:17335816]	7	0.0737	1.91e-07	0.000204	Overlapping genes:	CD59	PSEN1	TMED10	RAB1B	GOSR2	TRAPPC2L	ARFGAP3
GO_VESICLE_ORGANIZATION	330	A process that is carried out at the cellular level which results in the assembly, arrangement of constituent parts, or disassembly of a vesicle. [GOC:mah]	11	0.0333	2.17e-07	0.000204	Overlapping genes:	CD59	TMED10	RAB1B	GOSR2	TRAPPC2L	ARFGAP3	RAB7A	SLC2A4	RAB8A	VPS28	AQP11
GO_ENDOPLASMIC_RETICULUM_TO_GOLGI_VESICLE_MEDIATED_TRANSPORT	207	The directed movement of substances from the endoplasmic reticulum (ER) to the Golgi, mediated by COP II vesicles. Small COP II coated vesicles form from the ER and then fuse directly with the cis-Golgi. Larger structures are transported along microtubules to the cis-Golgi. [GOC:ascb_2009, GOC:dph, GOC:jp, GOC:tb, ISBN:0716731363]	9	0.0435	3.12e-07	0.000238	Overlapping genes:	CD59	TMED10	RAB1B	GOSR2	TRAPPC2L	ARFGAP3	ARF4	YIF1A	DCTN5
GO_SMALL_MOLECULE_METABOLIC_PROCESS	1962	The chemical reactions and pathways involving small molecules, any low molecular weight, monomeric, non-encoded molecule. [GOC:curators, GOC:pde, GOC:vw]	26	0.0133	3.16e-07	0.000238	Overlapping genes:	PSEN1	GUSB	PRSS3	APP	NUP98	NUP205	ABCD1	FHIT	SLC10A7	CRAT	SERINC3	ERLIN2	IDS	BSG	ALDH8A1	ADHFE1	BCKDK	LDHB	D2HGDH	MGLL	FMO2	NUDT12	MAEA	FUT8
GO_INTRACELLULAR_TRANSPORT	1741	The directed movement of substances within a cell. [GOC:ai]	24	0.0138	4.73e-07	0.000307	Overlapping genes:	PSEN1	APP	NUP98	NUP205	ABCD1	CRAT	CD59	TMED10	RAB1B	GOSR2	TRAPPC2L	ARFGAP3	ARF4	YIF1A	DCTN5	RAB7A	RAB8A	VPS28	RAB10	RAB6A	PAM16	RPS20	EIF4E	PLEKHA3

## Sheet: ZT18_Pathways SD-HFN vs HF-HFN
ZT18: Genes overlapping and differentially expressed in CD-HFN and HF-HFN
Overlap Results
Collection(s):	Curated Pathways
# overlaps shown:	10
# genesets in collections:	2232
# genes in comparison (n):	165
# genes in universe (N):	38404
Gene Set Name	# Genes in Gene Set (K)	Description	# Genes in Overlap (k)	k/K	p-value	FDR q-value
REACTOME_MEMBRANE_TRAFFICKING	629	Membrane Trafficking	20	0.0318	4.36e-12	9.73e-09	Overlapping genes:	RAC1	RAB7A	APP	CD59	RAB6A	SURF4	RAB10	TUBB2B	VPS28	DCTN5	RAB1B	TMED10	ARF4	ARFGAP3	GOSR2	TRAPPC2L	RAB8A	SLC2A4	ACBD3	PACSIN2
REACTOME_VESICLE_MEDIATED_TRANSPORT	724	Vesicle-mediated transport	20	0.0276	5.35e-11	5.98e-08	Overlapping genes:	RAC1	RAB7A	APP	CD59	RAB6A	SURF4	RAB10	TUBB2B	VPS28	DCTN5	RAB1B	TMED10	ARF4	ARFGAP3	GOSR2	TRAPPC2L	RAB8A	SLC2A4	ACBD3	PACSIN2
REACTOME_DISEASE	1470	Disease	25	0.017	4.64e-09	2.59e-06	Overlapping genes:	TUBB2B	RAC1	RAB7A	APP	VPS28	PSEN1	GUSB	PPP2R1A	PRKACB	MYD88	H3C11	H3C12	TLN1	BSG	NUP98	NUP205	CDK4	FAU	RPS20	H2AC21	NRG4	CAPNS1	IDS	ABCD1	ERLIN2
REACTOME_TRANSPORT_TO_THE_GOLGI_AND_SUBSEQUENT_MODIFICATION	186	Transport to the Golgi and subsequent modification	10	0.0538	9.09e-09	4.06e-06	Overlapping genes:	TUBB2B	CD59	DCTN5	RAB1B	TMED10	ARF4	ARFGAP3	GOSR2	TRAPPC2L	FUT8
REACTOME_COPI_MEDIATED_ANTEROGRADE_TRANSPORT	102	COPI-mediated anterograde transport	8	0.0784	1.52e-08	5.67e-06	Overlapping genes:	TUBB2B	CD59	DCTN5	RAB1B	TMED10	ARF4	ARFGAP3	GOSR2
REACTOME_ER_TO_GOLGI_ANTEROGRADE_TRANSPORT	155	ER to Golgi Anterograde Transport	9	0.0581	2.63e-08	7.34e-06	Overlapping genes:	CD59	TUBB2B	DCTN5	RAB1B	TMED10	ARF4	ARFGAP3	GOSR2	TRAPPC2L
REACTOME_GOLGI_TO_ER_RETROGRADE_TRANSPORT	134	Golgi-to-ER retrograde transport	8	0.0597	1.29e-07	3.2e-05	Overlapping genes:	TUBB2B	DCTN5	RAB1B	TMED10	ARF4	ARFGAP3	RAB6A	SURF4
REACTOME_INTRA_GOLGI_AND_RETROGRADE_GOLGI_TO_ER_TRAFFIC	203	Intra-Golgi and retrograde Golgi-to-ER traffic	9	0.0443	2.65e-07	5.56e-05	Overlapping genes:	TUBB2B	DCTN5	RAB1B	TMED10	ARF4	ARFGAP3	GOSR2	RAB6A	SURF4
REACTOME_HEMOSTASIS	678	Hemostasis	15	0.0221	2.74e-07	5.56e-05	Overlapping genes:	TUBB2B	RAC1	SERPINA3	ORM2	SERPINB6	APP	PPP2R1A	PRKACB	H3C11	H3C12	TLN1	BSG	CABLES1	TIMP3	MGLL
REACTOME_CELLULAR_RESPONSES_TO_EXTERNAL_STIMULI	612	Cellular responses to external stimuli	14	0.0229	4.68e-07	8.71e-05	Overlapping genes:	TUBB2B	H3C11	H3C12	DCTN5	NUP98	NUP205	CDK4	FAU	RPS20	POT1	MT1E	MT1X	LIMD1	SOD3
