# Supplementary material for: Time-of-day defines NAD+ efficacy to treat diet-induced metabolic disease by synchronizing the hepatic clock in mice
Source: Nat Commun. 2023 Mar 27;14:1685. doi: 10.1038/s41467-023-37286-2 (PMC10043291; doi:10.1038/s41467-023-37286-2)
Supplement: Supplementary file 8 — Supplementary Data 5 [file 41467_2023_37286_MOESM8_ESM.xlsx]

## Sheet: Hoja1
mRNA primers			ChIP primers
Primer	Sequence		Primer	Sequence
Abcd1 Fw	GCCAGGGTGTACGAGATG		Per2 Ebox for	TGCCACCTCATTTGCATACTG
Abcd1 Rv	CCTCTACATGGACACCAGACTG		Per2 Ebox rev	CGCAGCATCTTCATTGAGGA
Acaa1b Fw	CATGCTGAGATTGTGCCTGTG		Nr1d1 Ebox for	CACTCTGCCAATCTCAACCG
Acaa1b Rv	GGTAGAGCCTCCATCCTTGAAG		Nr1d1 Ebox rev	GCTCCCTGGAATCACATGGT
Acot2 Fw	CTGAGAGCAAGCAGGTTGTG		Cry1 Ebox for	CGGCACCTCACGTTTCTG
Acot2 Rv	GCTCAGCGTCGCATTTGTC		Cry1 Ebox rev	GGATCCCACGCGAGAACT
Acox1 Fw	CAT CAC AGG GGC TCA GAT GTC		Tef I1 Ebox for	CCTCTGAGGTGGCTTCTCC
Acox1 Rv	CAG TGG GGA CTT CTT GGC		Tef I1 Ebox rev	CCCTTTCGCCACCACTTTC
Acsm1 Fw	CCT TGA TTC TGC CCC GAG TG		Dbp I1 Ebox Fw	ATGCTCACACGGTGCAGACA
Acsm1 Rv	GTC CTT GGC TTT CAG TTG GGT		Dbp I1 Ebox Rv	CTGCTCAGGCACATTCCTCAT
B2m Fw	GGT CTT TCT GGT GCT TGT CTC A		Dbp 3´UTR Fw	GCCTGGAATGTATGAGCTAGCA
B2m Rv	GTT CGG CTT CCC ATT CTC C		Dbp 3´UTR Rv	GGCACCGGAGTAGGCAAGA
Bmal1 Fw	CCA AGA AAG TAT GGA CAC AGA CAA A		Nmrk1 I1 Fw	TACAGGGTCAGCACAATGGT
Bmal1 Rv	GCA TTC TTG ATC CTT CCT TGG T		Nmrk1 I1 Rv	TGCTCAGGTCATAGGTCTCC
Cd11b Fw	AAACCACAGTCCCGCAGAGA		Nampt Ebox Fw	GAGAAAAGCAAGTCCACGCG
Cd11b Rv	CGTGTTCACCAGCTGGCTTA		Nampt Ebox Rv	TACCTTTGTCTCCCGCTTGG
Cd11c Fw	CCTGAGGGTGGGCTGGAT		Nmnat3 E1 Ebox for	TGCAGCACGTTTACAGTCAG
Cd11c Rv	GCCAATTTCCTCCGGACAT		Nmnat3 E1 Ebox rev	TACACGTGACAATCGCTGG
Cebpa Fw	GGTGCGTCTAAGATGAGGGA		Nadk I1 Ebox for	AGGACACAGCCGATATCAGG
Cebpa Rv	AATACTAGTACTGCCGGGCC		Nadk I1 Ebox rev	TCGGTAACAAGTGTCCAGC
Clock Fw	ACCACAGCAACAGCAACAAC		Ppara TSS for	CAGTGAGGTGGGTGGACAG
Clock Rv	GGCTGCTGAACTGAAGGAAG		Ppara TSS rev	GGCCCTGAAAACTCGCAC
Cpt1a Fw	CCA TGA AGC CCT CAA ACA GAT C		Pparg2 I1 Ebox for	CTCCCACGTTAGCAGTTTGG
Cpt1a Rv	ATC ACA CCC ACC ACC ACG ATA		Pparg2 I1 Ebox rev	GTTGGCAAGGAATTGTGGT
Cpt2 Fw	CAG AAG CCT CTC TTG AAT GAC AGC		Srebp1c I1 Fw	CAGAGGGAAAGCAGAGGATGTGG
Cpt2 Rv	GCA GCT CCT TCC CAA TGC		Srebp1c I1 Rv	CCACCTTGGGCTGGAAATTGGT
Crat Fw	AAG AAT GGG CTC ACA CCA AG
Crat Rv	CGC TCC AGT CCC TTC TGT AG
Cry1 Fw	CTGGCGTGGAAGTCATCGT
Cry1 Rv	CTGTCCGCCATTGAGTTCTATG
Csf2 Fw	CTAACATGTGTGCAGACCCG
Csf2 Rv	GGCTGTCTATGAAATCCGCA
Cyp4a10 Fw	ACT TCC CAA GTG CCT TTC C
Cyp4a10 Rv	TAC GCA CCA TTA GCC TTT GG
Cyp4a14 Fw	CAA GGC AGT GTT CAG TTG GAT G
Cyp4a14 Rv	CAG GCG AAA GAA AGT CAG GTT G
Cyp4a31 Fw	CCT CTG TGT TCT GTC TGC TCC
Cyp4a31 Rv	GTG AAA GGG CGG TGA TGG
Dbp Fw	GCT CCA GTA CTT CTC ATC CTT CTG T
Dbp Rv	AAT GAC CTT TGA ACC TGA TCC CGC T
Echs1 Fw	GGG CTG ATC CAG TTG AAC C
Echs1 Rv	CAC CCA CAG CAG GAT CTT G
FoxA2 Fw	GAGCACCATTACGCCTTCAAC
FoxA2 Rv	TGCATGACCTGTTCGTAGGC
Foxo1 Fw	ACGAGTGGATGGTGAAGAGC
Foxo1 Rv	TGCTGTGAAGGGACAGATTG
Hnf4a FW	GTTCTGTCCCAGCAGATCAC
Hnf4a Rv	GCTCCTTCATAGACTCACACAC
Ifng Fw	GGCTGTTTCTGGCTGTTACTGCCACG
Ifng Rv	GACAATCTCTTCCCCACCCCGAATCAG
Il1a Fw	CAAACTGATGAAGCTCGTCA
Il1a Rv	TCTCCTTGAGCGCTCACGAA
Il1b Fw	TCTTTGAAGTTGACGGACCC
Il1b Rv	TGAGTGATACTGCCTGCCTG
Il6 Fw	AGTTGCCTTCTTGGGACTGA
Il6 Rv	TTCTGCAAGTGCATCATCGT
Lcn2 Fw	CAG AAG GCA GCT TTA CGA TGT AC
Lcn2 Rv	TCT GAT CCA GTA GCG ACA GC
Mt1 Fw	ATG GA CCC CAA CTG CTC CTG
Mt1 Rv	CCC TGG GCA CAT TTG GAG C
Mt2 Fw	GCA AAG AGG CTT CCG ACA AG
Mt2 Rv	AGG CTA GGC TTC TAC ATG GTC T
mtCOX1 Fw	ACC ATC ATT TCT CCT TCT CCT A
mtCOX1 Rv	TAG ATT TCC GGC TAG AGG TG
Nadk Fw	ATGCCTCCTCACTTTTCCAG
Nadk Rv	GAAAGCCCAGGGATCCAA
Nampt Fw	GGTCATCTCCCGATTGAAGT
Nampt Rv	TCAATCCAATTGGTAAGCCA
Nfil3 Fw	GGTTACAGCCGCCCTTTCTT
Nfil3 Rv	TCCGGCACAGGGTAAATCTG
Nmnat3 Fw	CCGTCATCACCTACATCAGG
Nmnat3 Rv	GCCAGTCTTTCCTTTCCCT
Nmrk1 Fw	TCGAACCCGCTTCGGATA
Nmrk1 Rv	TGTCGTCTTCCCTCCGTTTG
Noct Fw	CACTCTCCCATTCGCGTCAT
Noct Rv	AGGCACTTCCTCTCTTCCCA
Per1 Fw	GTGCACAGCACCCAGTTCCC
Per1 Rv	ACCAGCGTGTCATGATGACATA
Per2 Fw	GGCTTCACCATGCCTGTTGT
Per2 Rv	GGAGTTATTTCGGAGGCAAGTGT
Ppara Fw	ACAAGGCCTCAGGGTACCA
Ppara Rv	GCCGAAAGAAGCCCTTACAG
Pparg2 Fw	TGGGTGAAACTCTGGGAGATTC
Pparg2 Rv	AGAGGTCCACAGAGCTGATTCC
Rev-Erbα Fw	GGGCACAAGCAACATTACCA
Rev-Erbα Rv	CACGTCCCCACACACCTTAC
Rplp1 Fw	GTGGTGCTGCTCCATCC
Rplp1 Rv	GGTTCAGCTCTTTATTAGCCAACTTA
S18 Fw	TGGCTCATTAAATCAGTTATGGT
S18 Rv	GTCGGCATGTATTAGCTCTAG
Slc27a2 Fw	ATGCCGTGTCCGTCTTTTAC
Slc27a2 Rv	CTTCAGACCTCCACGACTCC
Srebf1c Fw	GGAGCCATGGATTGCACATT
Srebf1c Rv	GGCCCGGGAAGTCACTGT
Tbp Fw	CAAACCCAGAATTGTTCTCCTT
Tbp Rv	ATGTGGTCTTCCTGAATCCCT
Tef Fw	TCTTTCAGCCCTCGGAAACC
Tef Rv	GCAGGGTCAGGGTTGAAGTT
Tgfb1 Fw	TGATACGCCTGAGTGGCTGTCT
Tgfb1 Rv	CACAAGAGCAGTGAGCGCTGAA
