# Supplementary material for: Time-of-day defines NAD+ efficacy to treat diet-induced metabolic disease by synchronizing the hepatic clock in mice
Source: Nat Commun. 2023 Mar 27;14:1685. doi: 10.1038/s41467-023-37286-2 (PMC10043291; doi:10.1038/s41467-023-37286-2)
Supplement: Supplementary file 10 — Source Data [file 41467_2023_37286_MOESM10_ESM.xlsx]

## Sheet: Figure 1
	1B														1C					1D				1E								1F								1G								1H
	Week	0	1	2	3	4	5	6	7	8	9	10	11		ZT0 HFN	NAD+ R1	NAD+ R2	NAD+ R3		Group	ZT					0 min	15 min	30 min	60 min	120 min				0 min	15 min	30 min	60 min	120 min				0 min	15 min	30 min	60 min	120 min
	CD	20.89	21.84	22.66	23.45	23.8	24.4	24.4	25.4	26.6	26.2	27.6	25.6			12.7897	14.8449	16.3036		CD	0	0.754065			CD	157	399	325	279	191			CD	127	383	391	307	198			CD	149	141	122	117	120			CD
		20.57	21.33	21.8	23.52	24.4	24.4	25.4	25.8	25	24.2	25.6	26.6			15.5439	14.3051	15.4229			0	0.809959				196	405	310	252	205				143	309	352	310	189				160	153	131	118	118
		21.35	21.93	23.11	23.35	23.6	23.2	24	25	25.6	26	26	26.6			13.6873	16.3907	15.3943			0	0.835366				181	351	308	249	163				123	385	383	317	203				148	119	101	113	101
		21.84	22.34	23.4	23.93	25	24.6	25.2	24.8	24.8	26	26.6	26.8			12.6675	13.3221	13.9559			0	0.723577				175	401	343	210	171				192	431	392	303	202				151	155	111	110	142
		21.78	22.15	23.13	22.95	23.4	23.4	25.2	26	26.4	24.6	27	25.4			13.0957	13.3782	14.0877			0	0.647358				120	320	291	188	196				176	340	351	298	190				174	164	147	131	126
		20.86	22.18	23.66	23.56	21.6	24.4	25.6	26.2	26.4	23	27.8	27					13.0879			6	0.708333
		22.23	22.18	23.29	23.11	25	25.4	25.8	22	23.2	26.8	23.8	26								6	0.723577			HF	204	485	541	469	267			HF	171	442	455	359	200			HF	189	240	220	203	193			HF
		20.93	21.55	22.88	20.73	23.8	21.4	21.8	26	26.6	25.8	27.2	27.8								6	0.688008				187	369	450	381	244				189	484	493	374	244				198	205	210	239	151
		20.64	21.31	22.15	23.42	24.8	24.4	24.6	25.2	26.4	27	27.6	23		ZT0 HF	NAD+ R1	NAD+ R2	NAD+ R3			6	0.677846				212	419	494	448	291				179	441	564	396	213				186	213	196	237	200
		19.21	18.84	19.33	22.96	23.8	25	25	27.2	28	26	29	28			20.4844	19.4808	19.0511			6	0.672764				199	468	499	453	259				161	424	486	392	173				182	203	200	212	196
		22.05	22.46	23.23	23.54	23.8	24.6	25	27.8	27	25.4	26.4	27.2			15.0402	17.6937	16.6581			12	0.917683				216	414	527	475	211				194	389	437	404	252				218	209	202	202	196
		21.21	22.66	23.33	23.2	24.8	25.2	25.4	26.4	26.4	24.8	24.6	27.2			17.0537	19.7257	18.2835			12	0.855691
		21.48	22.09	22.91	24.18	25.4	26	26.4	27.4	25.8	27	25.8	26.6			14.5783	16.9599	15.0328			12	1.38415			HFN	169	315	364	348	228			HFN	162	344	400	305	171			HFN	183	184	163	148	152			HFN
		21.16	21.76	22.43	24.95	24.2	24.2	25	27	27.2	27	27	26.2			16.712	16.9729	17.8975			12	0.510163				187	289	235	176	175				180	384	372	285	178				153	143	119	137	159
		22.17	22.87	23.7	24.33	24.4	24.2	25.2	27	27	27	27.2	26.2								12	0.571138				218	393	417	399	273				143	492	343	189	132				172	116	129	125	134
		24.28	25.38	26.15	25.51	28.8	29	26.6	28.4	30.2	27	30.2	31.4		ZT0 CD	NAD+ R1	NAD+ R2	NAD+ R3			18	0.642276				192	436	577	470	286				165	361	444	350	166				165	159	145	131	129
		20.47	21.03	22.62	22.72	26.6	26.6	28.8	26	26.6	27	26.4	26.8			12.6891	15.1237	14.0122			18	0.65752				180	335	325	379	200				137	294	347	244	169				176	182	159	153	186
		25.86	26.47	27.81	26.03	25.6	25.4	25.6	26.4	27	29.6	30.8	27.8			12.431	14.4088	13.0721			18	2.79675												161	353	333	242	149
		22.58	23.4	24.61	28.74	27.4	27.8	29.8	23.8	24.6	24.6	27	31.4			11.6081	11.535	11.2588			18	3.36585
		23.58	24.79	25.15	27.4	22.8	23.2	23.8	29.6	30.6	31.4	23.6	24.8			12.2756	12.662	11.0051			18	4.70224				0 min	15 min	30 min	60 min	120 min				0 min	15 min	30 min	60 min	120 min				0 min	15 min	30 min	60 min	120 min
	HF	20.71	23.28	24.59	25.31	27.4	28.4	30.2	30.8	32.4	38	32	38			11.7457	13.2452	12.1368		HF	0	1.32825			CD	162	356	261	205	197			CD	123	318	369	309	185			CD	148	141	138	119	128			CD
		21.32	23.59	25.86	29.08	28.6	29.6	30.4	31.6	31.4	33.8	42.2	40.4								0	2.09045				177	368	323	252	217				129	324	355	293	196				144	147	130	124	141
		23.65	26.19	28.59	24.75	25.8	26.8	28.2	35.2	37.4	34.2	38.2	33.2		ZT6 HFN	NAD+ R1	NAD+R2	NAD+ R3			0	1.36382				182	372	289	241	151				137	365	382	308	200				155	149	129	111	122
		20.54	21.95	23.14	30.3	32	34	35.8	39.2	40.2	31.8	33	30.8			15.6489	13.1715	14.5867			0	1.60467				186	400	384	215	180				203	358	379	317	210				152	172	145	135	154
		22.23	25.99	27.81	26.96	30.6	31.6	33.4	32.6	32.8	41.6	34.4	33.4			10.077	12.9652	11.6716			0	1.85671				198	423	322	273	178				178	341	366	319	193				180	163	133	127	129
		22.79	25.9	26.28	32.96	31.8	32	33	37.4	37.6	45.2	39.4	34.6			11.4058	14.0187	12.6952			6	1.56199
		25.73	28.9	28.43	27.37	32	33	35.2	33.2	34	34.2	35	39.6			13.2621	14.9006	13.6222			6	1.92276			HF	205	454	389	401	199			HF	217	340	366	294	266			HF	184	210	194	237	168			HF
		25.01	27.63	30.1	30.84	35.4	37	38.8	41	43.6	36.4	46.6	46.8			12.9108	15.5729	14.6924			6	1.57215				220	381	472	282	192				196	432	465	367	259				191	195	170	221	186
		22.87	27.77	30.11	29.72	33.4	34.8	35.6	37.6	38.6	38.8	39.2	37.4			9.62117	12.1893	11.0085			6	2.7561				223	549	514	489	277				225	347	434	412	274				181	195	172	170	153
		25.56	27.77	30.91	31.08	29.2	30.4	31.6	34.6	36.2	39	37.2	39.6								6	1.39431				215	517	460	430	286				168	299	441	377	238				195	230	182	225	199
		25.3	28.45	30.13	27.63	26.4	27.4	27.4	36.2	37.8	39	39	34.4								12	2.89329				230	537	519	413	370				179	316	418	346	208				196	190	164	170	200
		27.42	28.97	30.42	30.65	34	33	34.4	34.4	36.2	35	33.6	37.8		ZT6 (HF	NAD+ R1	NAD+ R2	NAD+ R3			12	3.50467
		27.78	29.22	31.3	27.82	30.6	31.8	33.6	35.2	36.6	35.8	36.2	38.4			11.9004	10.9989	12.3847			12	4.12805			HFN	141	374	350	312	192			HFN	158	343	350	334	191			HFN	183	170	142	138	130			HFN
		21.94	24.9	26.89	30.26	31	32.4	32.6	30.6	31	32.6	39.8	32.4			10.8841	11.7762	12.6805			12	2.47663				124	358	350	259	146				172	327	348	293	233				165	149	138	126	141
		21.12	23.82	22.35	26.93	29.8	28.8	30.6	37.6	38	35	32.4	40			8.62872	11.4501	11.9736			12	4.40244				141	426	395	297	183				155	341	337	265	144				155	162	142	121	139
		21.58	23.4	23.97	24.96	27.4	29	30.2	30	32	39.2	32	31.6			17.4624	19.0966	19.3337			18	4.77337				155	426	465	386	202				153	388	353	278	165				163	187	171	170	168
		21.17	27.56	21.48	25.43	34.4	35.2	36.8	32.8	34	32.4	35	35.2			12.9503	14.5515	15.3326			18	3.4624				129	346	408	293	134				141	308	362	335	199				168	176	160	162	185
	HFN	22.89	24.76	26.13	33.63	30.6	31.8	33.4	30.8	34.4	42.8	33.6	43			16.2036	18.5707	18.7203			18	3.14228												178	361	356	344	174
		28.91	31.67	33.76	26.65	28	29.4	30.4	30.8	45	29.4	42.2	34.4								18	3.80793
		24.3	25.03	27.39	29.57	35.2	38.2	40.2	32.6	36.2	32.6	31.4	31.2								18	3.7128
		24.65	27.29	28.35	28.72	29.8	30	31	35	32.8	35	30	31.4		ZT6 CD	NAD+ R1	NAD+ [R2	NAD+ R3		HFN	0	1.63313
		23.91	27.38	28.8	26.47	26.8	27.8	29.2	43	32.2	31.8	28.4	29.4			12.0579	13.1412	12.7943			0	2.19715
		24.22	27.79	29.33	29.98	28.2	30	31.8	33	32.6	32.2	30.2	28.6			11.9075	14.141	12.8644			0	2.01931
		20.85	23.26	25.32	31.38	33.2	34.2	36.2	37	35.2	38.2	34.8	29.6			10.508	13.6451	11.4804			0	1.81911
		24.17	26.84	28.79	26.64	27.8	28.6	29.8	31.2	40.2	30.8	36.4	34.4			12.6316	14.7116	13.4185			0	1.62297
		20.85	23.66	25.36	26.64	32.4	34	35.8	38.2	38.4	36.8	36.6	36.4			13.1133	14.6452	13.2097			6	1.70935
		21.09	24.24	25.87	27.5	29.8	31.4	33.4	34.8	36.4	35.2	32.2	35.8								6	1.27744
		23.68	27.18	29.89	32.22	27	27.8	29.6	31.4	32.4	38.8	27	35.4		ZT12 HFN	NAD+ R1	NAD+ R2	NAD+ R3			6	0.89126
		23.67	23.68	25.19	26.61	25	27	28.6	36.8	37.6	26.8	37	27.8			22.9241	17.8807	17.8926			6	0.865854
		21.74	25.39	27.43	26.42	35	35.6	37	28.4	29	29.2	26.6	31.6			18.4927	18.3543	17.3235			6	1.08943
		20.51	22.69	24.52	24.15	31	31.8	34.8	38.6	39.2	31.4	30.6	38.2			17.8652	17.9429	17.9429			12	1.07472
		19.1	22.82	22.2	29.44	27.2	25.2	26.6	31	31	37.2	35	28			19.106	19.6767	19.0167			12	1.15041
		23.49	25.15	26.54	31.08	30.8	31.8	33.8	33.2	33	33.8	33.6	36.2			20.4501	19.2191	19.0549			12	1.14533
		24.4	26.98	28.69	26.12	28.4	29	29	40.6	32.4	37.8	36	33.4								12	0.789634
		23.77	26.05	28.01	24.23	34.2	36.4	39	30.2	36.6	42.6	37.2	33.8								12	0.953455
		21.3	24.48	24	28.36	26	27.6	33.8	35.8	36.8	34.2	33.2	36.4		ZT12 ( HF	NAD+ R1	NAD+ R2	NAD+ [] R3			18	1.94817
		20.46	22.75	23.6	29.48	31.2	31.4	31.4	34.8	41.2	37.8	42.6	42.4			14.292	16.3747	16.7956			18	2.20224
																11.32	15.4371	15.6711			18	1.85163
																17.9419	14.8114	15.2271			18	1.25203
																10.9867	14.6788	16.259			18	2.24289
																	15.601	16.0201
															ZT12 CD	NAD+ R1	NAD+ R2	NAD+ R3
																21.8722	22.4139	20.1521
																18.6222	20.4834	19.2106
																19.9635	19.8078	18.8477
																25.289	27.601	25.3067
																19.3288	20.4048	20.095
															ZT18 HFN	NAD+ R1	NAD+ R2	NAD+ R3
																11.4609	11.7376	9.83471
																13.629	14.7283	13.0064
																11.5954	14.2882	13.8916
																12.0031	13.8543	12.3673
																19.2237	15.0901	16.4959
																	19.7037
															ZT18 HF	NAD+ R1	NAD+ R2	NAD+ R3
																10.7641	12.0746	12.8567
																11.5205	12.4408	12.7401
																12.2403	15.4592	15.8501
																12.2314	11.3375	11.8193
																		12.3311
															ZT18 CD	NAD+ R1	NAD+ R2	NAD+ R3
																13.303	13.4797	12.6857
																14.0338	16.0255	13.9951
																18.6596	13.9608	13.118
																12.3549	15.8607	14.8979
																	15.2894	12.9907
[truncated: 5 more columns]

## Sheet: Figure S1
	S1A				S1B											S1C						S1G
	0	18.8437	19.332			Week	1	2	3	4	5	6	7	8			CD		HF			CD							HF
		18.2998	17.3123		CD	Average	69.6462	72.7229	76.8645	71.145	68.355	68.603	67.983	67.363			Kcal	SEM	Kcal	SEM		0	4	8	12	16	20		0	4	8	12	16	20
	10	18.9296	19.493			SEM	1.13094	1.13712	2.93216	1.21207	2.10987	1.33098	1.4389	1.55592		0	1.13667	0.103333	1.68778	0.144046		36.4	35.5	34.9	36.5	38	37.1		37.2	35.5	35.5	37	37.1	37.2
		19.4735	18.5127		HF	Average	102.234	100.849	92.8305	94.6435	91.189	98.637	99.47	86.24		3	0.516667	0.178979	0.925556	0.0544444		36.8	37	35.2	36.9	37.3	38.3		37.3	35.7	36.2	37.8	37.7	38
	50	24.8931	25.652			SEM	3.52114	2.99141	1.69227	1.93356	1.56447	4.12243	2.64334	2.69883		6	0.275556	0.124191	0.598889	0.272222		37	36	36.2	37.6	37.9	37.4		37.7	36.4	36.6	38	37.1	37.5
		26.8584	23.3596		HFN	Average	97.6505	94.9743	97.6815	90.601	90.454	94.178	90.6173	90.552		9	0.31	0.0596595	0.544444	0.108889		37	35.7	35.6	37.1	36.8	37.8		36.5	37.4	36.5	37.9	37.3	38.1
	100	28.4042	30.6604			SEM	1.48462	0.753627	3.78008	1.44136	1.93518	1.83638	2.02449	2.46861		12	0.757778	0.0911314	0.925556	0.108889		37.6	35.8	36.9	37.7	37.7	37		37.3	37	36.6	38.1	37.9	37.6
		29.5769	28.3509													15	1.72222	0.0911314	2.28667	0.0943005		37	36.8	36.3	37.8	38.4	37.1		37.2	37.1	36.1	37.5	36.9	36.8
	800	35.3311	40.2459													18	1.72222	0.182263	1.85111	0.237318		37.6	35.8	36.4	37.4	38.1	36.6		37.6	36.4	36.4	37.9	37.8	38.2
		38.4798	35.1496													21	1.51556	0.15014	2.28667	0.163333		38.8	35.7	36.5	36.8	38.1	37.1		38	36.2	37.2	37.7	37.8	37.5
																24	1.147	0.117	1.68778	0.144046		38	36.1	37.1	37.4	38.6	37.2		37.8	36.1	36.5	37.4	38.6	37.6
																						38.1	36.3	35.8	37.9	38.2	39		37.8	36.8	36.4	37.7	37.6	38.6
																	Energy intake per day
	S1K							S1L									CD	HF				S1I
		0 min	15 min	30 min	60 min	120 min			0 min	15 min	30 min	60 min	120 min				6.9233	11.9233				CD							HF							HFN
	CD	136	372	288	225	197		CD	135	400	389	310	189				8.47333	10.29				0	4	8	12	16	20		0	4	8	12	16	20		0	4	8	12	16	20
		205	380	298	241	217			115	309	370	281	192				8.5033	11.1066				36.2	36.1	36.2	36.6	37.5	37.2		37.3	36.6	36.7	37.2	37.8	37.9		37	36.4	37.1	37.5	37.2	37.9
		165	359	300	253	173			149	370	371	310	203				7.6504	9.7683				36.6	36	36.1	36.6	38.1	37.9		36.5	37	37	37.3	37.7	38.4		37.3	36.7	37.1	36.5	38.2	37.8
		150	392	318	204	154			200	428	385	315	201									37.1	36.6	36.3	35.5	37.3	37.4		36.5	36.9	36.9	37.1	37.3	37.5		36.8	37.3	37.1	37.1	37.3	38.1
		133	348	219	197	196			165	344	356	315	203									37	36	36.1	37	38.5	37.9		37	37.2	37.3	36.6	37.9	38		36.5	37	37.3	37.4	38	37.3
																						37.8	36.4	36.3	37.2	38.2	37.7		37.1	36.5	37	36.8	37.8	37.5		36.7	37.1	37.1	36.9	38.6	37.5
	HF	179	394	428	304	226		HF	163	361	447	363	179									36.1	36	36.3	36.9	37.3	37.8		38	37.5	37.2	36.5	38.1	37.5		37.2	37.3	37.7	37.6	38	38.3
		163	296	338	288	150			203	424	448	405	274									37	36.4	35.9	36.4	38.2	37.6		38.3	36.6	37.8	36.9	37.9	37.6		38.9	37	36.7	38.1	38.3	38.1
		179	405	417	302	188			156	372	492	417	208									37.5	36.4	36	36.4	38.3	37.6		37.2	36.8	37.6	37.5	37.5	37.3		38.2	37	37.1	37.5	38.1	38.4
		174	422	451	338	243			154	356	412	363	208									37.1	35.8	35.9	36.5	38.1	37.8		37.1	37.2	36.6	37.2	38.1	37.7		38.3	36.3	36.3	37.5	38.1	37.7
		176	498	523	487	316			160	394	492	418	264									37.9	36.8	37.8	37.7	38.5	38.1		37.9	36.8	36.9	37.1	38	38.3		38.4	36.3	37.2	37.4	38.5	38.2
	HFN	195	393	415	301	185		HFN	200	450	524	322	256
		185	411	441	482	249			179	387	394	361	208
		176	339	428	323	292			179	408	419	330	232
		174	370	384	340	178			176	435	452	387	289
		182	447	388	280	231			195	390	454	420	307
		187	355	413	334	128
	S1M							S1N
		0 min	15 min	30 min	60 min	120 min			0 min	15 min	30 min	60 min	120 min
	CD	176	104	91	85	74		CD	110	110	89	88	84
		158	158	118	119	133			133	134	108	103	102
		153	140	126	114	118			107	85	78	90	115
		149	161	123	115	149			131	144	118	91	102
		172	150	141	131	123			144	144	114	115	103
	HF	165	217	193	204	192		HF	155	146	125	119	132
		197	249	226	244	228			167	172	153	148	162
		182	224	212	232	232			158	164	135	154	133
		172	221	194	214	200			125	151	138	113	114
		180	197	201	219	187			182	214	179	172	145
	HFN	186	251	238	210	190		HFN	167	175	134	132	142
		163	213	200	201	213			143	145	104	115	127
		192	213	199	298	214			160	159	140	145	150
		187	207	199	198	212			168	173	152	160	161
		169	194	190	185	196			154	172	137	129	141

## Sheet: Figure 2
	2B				2C				2D					2E				2F
	CD	HF	HFN		CD	HF	HFN			CD	HF	HFN		HFN_ZT0	9.27273	10.6364		CD_ZT0	1.06572
	0.93	16.02	4.62		7	1400.59	181.415		0	8.68571	33.5429	25.8286			15.6364	15.3636			1.00054
	0.7	12.72	7		17.8	1337.83	394.517			8.11429	50.6857	33.8286			13.6364	14.9091			0.908261
	1.17	32.86	7.89		69.478	2174.15	243.82			13.8286	47.2571	19.8286			13.6364	14.0909			1.02548
	1.13	42.86	4.54		97.857	5855.13	133.196			8.97143	42.1143	34.4			12.2727	11.9091			1.00008
	1.06	14.99	1.84		111.8	2142.44	151.505			8.11429	51.8286	35.8286		HFN_ZT6	14.6364	14		CD_ZT6	0.701213
	1.04	22.31	3.66		92.67	3250.37	175.886			8.21538	73.4462	37.4462			10.3636	10.6364			0.390576
	0.91	16.82	7.23		30.762	2710.68	456.477			12.8308	52.2154	39.6			15	14.2727			0.433202
	1.06	21.47	7.19		28.896	4700.43	474.005			12.8308	67.6	49.4462			12.3636	12.1818			0.548363
	1	34.38	4.78		121.198	3571.13	411.215			7.29231	58.6769	35.9077			10.0909	8.72727			0.51987
										7.90769	128.215	50.9846		HF_ZT0	12.8182	10.4545		CD_ZT12	1.35895
									6	6.97143	37.2571	42.1143			14.7273	13			1.69513
										13.2571	21.2571	21.8286			22.8182	19.4545			0.684099
										15.2571	22.9714	27.8286			19	17			0.911346
	2G									8.97143	31.8286	26.6857			16.0909	16.9091			1.15649
										10.4	38.9714	33.2571		HF_ZT6	17.4545	22.8182		CD_ZT18	0.395658
										9.13846	31.2923	55.6			11.3636	11.0909			0.605813
										15.6	31.2923	23.2923			13.5455	14.1818			1.19806
										16.5231	26.0615	37.1385			15.1818	16.0909			1.24116
										8.83077	47.9077	41.7538			13.5455	13.3636			0.798955
										10.0615	40.8308	43.9077		HFN_ZT12	10.6364	8.45455		HF_ZT0	0.604201
									12	8.4	58.6857	30.9714			11.8182	11			0.524836
										10.1143	54.1143	41.8286			11.5455	15.6364			0.647133
										9.54286	59.8286	42.4			10.0909	11.1818			0.298459
										9.82857	46.4	34.9714			12.0909	10.7273			0.498788
										12.1143	61.2571	38.1143		HFN_ZT18	15.6364	14.6364		HF_ZT6	0.816709
										9.44615	78.6769	26.0615			8.63636	9			0.60137
										10.3692	73.0615	66.9846			11.6364	13.2727			0.610454
										10.6769	64.2154	64.8308			12.5455	13.5455			1.09694
										12.2154	42.6769	38.3692			15.9091	14.3636			0.878655
										10.3692	88.8308	47.6		HF_ZT12	15.1818	15		HF_ZT12	0.317821
									18	7.82857	50.6857	50.1143			18.5455	16.3636			0.460638
										10.378	43.2571	40.6857			8.54545	10.6364			0.711284
										10.453	34.9714	36.4			11.7273	14.9091			0.96821
										9.82857	46.4	33.5429			9.90909	11.2727			0.583455
										18.1143	43.8286	56.9714		HF_ZT18	11	13.0909		HF_ZT18	0.808517
										19.2923	69.1385	40.2154			9.09091	9.27273			0.751858
										20.2154	48.2154	42.6769			8.81818	13.0909			0.888223
										23.6	49.7538	53.7538			21	11.8182			0.945902
										24.2154	68.8308	46.0615			13.4545	11.4545			0.887677
										18.6769	44.2154	60.8308		CD_ZT0	6.63636	13.1818		HFN_ZT0	0.621858
															7.54545	8.45455			0.715463
															12.5455	8.09091			1.09059
															9.18182	14.0909			0.674186
															14	17.4545			0.812773
														CD_ZT6	11.1818	12.1818		HFN_ZT6	0.476821
															9.27273	8.63636			1.04726
															17.0909	15.8182			0.860753
															14.2727	14.8182			0.866441
															10.3636	13.8182			0.797835
														CD_ZT12	15.6364	9.63636		HFN_ZT12	1.12332
															10.0909	9.54545			0.735894
															16.4545	16.9091			0.768519
															13.5455	10.0909			1.19709
															10.7273	8.45455			1.40396
														CD_ZT18	14	18.2727		HFN_ZT18	0.778378
															10	6.54545			0.806435
															6.27273	8.36364			0.52302
															12.4545	15.5455			1.02215
															14	14.9091			0.688428

## Sheet: Figure 3
														3C
	3B													BMAL1
															0	6	12	18
														CD	1.02987	1.11448	3.64419	1.36727
															1.33447	1.46192	2.63793	1.51499
															0.797115	1.97099	2.34053	1.85358
															0.838549	1.41017	2.53001	1.4883
														HF	0.841488	4.82233	2.03672	0.989666
															0.746857	1.52527	1.87751	1.40172
															0.753124	1.59165	2.70504	2.4225
															0.852488	1.48339	3.1799	0.904837
														HFN	0.752211	2.75702	2.12596	1.68681
															0.819717	2.04019	2.73494	1.76885
															0.876445	1.15201	1.69909	1.65882
															0.847114	1.23104	2.69476	1.653
														CRY1
															0	6	12	18
														CD	1	0.398426	0.553787	1.45433
															0.9	0.107175	0.233092	0.891945
															0.909091	0.362205	0.503443	1.32212
														HF	2.93017	1.22652	1.44084	2.10047
															3.6656	1.15351	3.22806	1.87778
															2.66379	1.11502	1.30985	1.90952
														HFN	2.30608	1.09727	0.28849	1.53279
															2.8721	1.13087	0.0612938	1.27322
															2.09643	0.997519	0.262264	1.39344
														PER2
															0	6	12	18
														CD	1	0.716001	5.15003	20.1464
															0.666667	0.477334	3.43335	13.4309
															0.8	0.572801	4.12002	16.1171
														HF	10.6184	0.530068	29.0013	34.1959
															8.49472	0.424054	23.201	27.3567
															7.07894	0.353379	19.3342	22.7972
														HFN	5.71456	1.17468	20.8043	27.4294
															4.57165	0.939744	16.6434	21.9435
															3.80971	0.78312	13.8695	18.2863
														REVERBa
															0	6	12	18
														CD	1	17.9846	13.988	0.460019
															0.8	14.3877	11.1904	0.368016
															0.857143	15.4153	11.9897	0.394302
														HF	2.59551	24.4333	6.52158	0.189011
															2.07641	19.5467	5.21726	0.151209
															2.22473	20.9429	5.58992	0.162009
														HFN	0.418472	21.5393	4.97669	0.757962
															0.334778	17.2314	3.98135	0.60637
															0.358691	18.4622	4.26574	0.649682

## Sheet: Figure 4
	4F												4G

## Sheet: Figure S4
	S4A						S4B						S4C											S4D						S4E						S4G
	AKT						AMPK																	mTOR						pS6K						RSK			pRSK
		0	6	12	18			0	6	12	18														0	6	12	18			0	6	12	18		CD	1			0	6	12	18
	CD	1.25589	0.944488	0.813364	0.944718		CD	0.71132	0.934255	0.513839	0.896111													CD	0.986443	1.17589	0.889077	1.09761		CD	1.06835	0.977179	2.25675	2.18746			1.25619		CD	0.399865	0.892066	1.57999	1.81216
		1.13825	1.02109	0.957907	0.869675			1.16546	0.730934	1.14131	0.863486														0.905489	0.604142	0.90355	0.848713			1.29202	0.673093	0.865193	0.977254			1.23075			1.18973	3.93735	1.46516	3.44276
		0.978325	1.17341	0.924872	0.903103			1.21077	1.04445	0.992956	0.797482														1.10807	1.74532	0.957258	1.25825			0.639636	0.3805	1.45726	0.955293			1.18391			1.21503	1.01639	0.75497	4.85651
		1.39844	1.09994	0.966591	0.682692			0.912447	0.895107	1.04254	0.849836														1.02122	1.16898	0.720863	1.06766		HF	2.13049	1.36011	3.02499	2.53713			0.912313			1.19538	2.45011	1.39239	2.48389
	HF	0.779365	0.715577	1.08347	0.923005		HF	0.774422	0.998866	0.887739	0.821985													HF	1.16459	0.930242	0.977034	1.70629			1.46013	2.54966	1.33357	2.12591		HF	1.86897		HF	4.35634	6.39104	1.36826	5.98033
		0.823875	0.727734	0.849422	0.748695			0.890756	0.987038	0.99785	0.668656														1.66929	1.18689	1.4248	1.1362			0.861022	1.30879	1.9708	1.53999			1.49066			4.39851	0.203518	2.74682	1.94115
		0.652894	0.705723	0.779552	0.750416			0.907025	0.931109	1.19842	0.756444														1.19724	0.838063	1.33113	1.36947		HFN	1.26879	0.791138	1.88469	1.74261			2.1907			7.52856	2.11166	4.83017	3.3241
		0.763287	0.778268	0.628788	0.67679			0.989766	0.971983	0.931797	0.743857														1.35239	0.991995	1.23761	1.54328			0.600297	0.396011	1.87574	2.0963			1.9432			4.09876	4.19187	1.58404	2.4515
	HFN	0.783286	0.785382	0.431169	0.644232		HFN	0.738516	0.763827	0.870384	0.90903													HFN	0.652579	1.89668	0.676166	1.5769			1.45153	0.545108	1.97576	2.04057			1.84275		HFN	2.15718	8.43131	1.50619	3.17749
		0.862835	0.612025	0.614716	0.66212			1.06638	0.909069	1.08768	0.898863														1.38542	0.250178	1.28207	0.597139								HFN	1.30409			1.88939	3.40466	2.39993	2.03373
		0.826345	0.727018	0.615341	0.672459			1.05938	1.22997	1.00113	0.999001														1.13335	1.47426	0.951508	0.663592									1.41161			1.12054	3.00048	1.71273	1.99731
		0.842897	0.778348	1.10327	0.695761			0.904861	0.927025	0.983333	0.935112														1.03987	1.19238	0.97637	1.0133									1.46308			1.09693	3.11812	2.53995	3.08493
																														S4F							1.61411
	pAKT/AKT						pAMPK/AMPK																	pmTOR/mTOR						pE4BP1							1.28131
		0	6	12	18			0	6	12	18														ZT	MEAN	SEM	n			0	6	12	18
	CD	1.00416	0.757652	1.59039	3.10577		CD	0.637886	2.1899	0.595862	0.298374													CD	0	1	0.0410836	3		CD	0.870256	1.10096	1.44418	2.40692
		0.910894	0.738935	1.04952	2.9186			0.66675	3.27697	0.380506	0.633718														6	0.924716	0.0770503	3			1.07193	1.14803	1.62062	1.64764
		1.20109	0.859384	1.04789	3.60202			1.09766	1.10086	0.32902	0.661061														12	1.13136	0.0864095	3			1.05782	1.4095	1.42961	1.37568
		0.890121	0.698475	0.522887	3.58671			1.5977	3.49448	0.678648	0.216006														18	0.671567	0.0623709	3		HF	1.81713	1.78867	1.64746	1.44874
	HF	1.65393	1.78385	0.907078	1.34014		HF	0.115377	0.0465474	0.370382	0.0896519													HF	0	1.06397	0.049403	3			1.93338	1.24313	1.9959	1.10702
		1.68827	1.37584	1.11171	1.88719			0.204132	0.0885717	0.150196	0.113428				pULK/ULK										6	1.50909	0.067367	3			2.17661	1.38305	1.5016	1.93796
		1.70273	1.65361	0.61576	0.911992			0.108527	0.207333	0.30982	0.136677			CD	1.53032										12	1.08186	0.124113	3		HFN	1.21037	0.589935	1.44909	1.00836
		1.72198	1.63894	2.40061	1.07431			0.101733	0.112026	0.126838	0.0400242				0.106645										18	1.39165	0.188669	3			1.66761	1.51393	1.25943	1.05289
	HFN	0.919837	1.08593	3.99882	1.57827		HFN	0.0295562	0.068449	1.63459	0.121592				0.817289									HFN	0	0.892829	6.3716e-07	3			1.78035	1.30289	1.00622	1.28779
		0.939469	1.13827	1.84496	1.65597			0.0313415	0.0549478	1.59739	0.0262212				0.689281										6	1.14398	0.212512	3
		0.883457	1.18823	1.36458	1.16712			0.00518975	0.0464503	2.09011	0.0648347			HF	0.663957										12	0.619146	0.20003	3
		0.989872	1.16206	6.11474	1.21654			0.0548547	0.16623	2.21963	0.0686238				0.63742										18	1.1323	0.0370185	3
															0.591479
															0.884317
														HFN	1.18506
															1.56889
															3.53533
															4.81369

## Sheet: Figure 5
	5A														5B					5C													5D												5E
	WEEKS	0	1	2	3	4	5	6	7	8	9	10	11		cd	hf	hfn	hfn23		WEEK	HF													CD												CD
	CD	22	22.6	23.8	24.2	25.8	26.4	27.4	27.6	30.2	31.2	31.2	31.4		3.97351	6.09756	0	2.84091		-3	16.6	17.4	16	13.25	15.7	14.8	15.9	19.84	17.04	17.76	19.8		ZT6	0.578263	0.879504	0.755464	0.590077	0.708333	0.723577	0.688008	0.677846	0.520325			min.	0	15	30	60
		20.8	19.8	20.6	21.2	21.8	22.6	23.4	24	24	24.4	24.2	24.4		1.66667	9.94764	-4.44444	1.33333		-2	14.4	17	13.9	36.8	14.6	17.1	17.2	25.6	17.48	17.84	19.6		ZT18	1.96043	1.6769	1.08033	2.41524	3.66155	0.642276	0.65752	3.36585	4.70224				136	421	338	285
		19	20	20.2	20.2	21	22	23	23.4	24.6	24.8	24.8	24.8		0.813008	2.39521	-13.8122	0		-1	19.1	20.1	14	25.2	16.9	18.1	19.1	12.28	15.92	16.88	20			HF												205	380	298	241
		18.6	22.6	23.4	24.2	24.8	25.4	26.4	27	28	29.8	28.8	29		3.57143	6.70391	-4.26829	-1.77515		1	17.9	17.6	19.4	27.6	15.8	21.4	20.9	20.124	16.76	17.44	21.16		ZT6	4.43532	5.36267	3.75015	2.32073	1.56199	5.42886	1.57215	2.7561	1.39431				165	359	300	253
		18.8	22	23.2	23.6	24.4	24.8	27.4	26.3	26.6	27.6	28	28.2		6.01504	10.8571	-8.69565	-2.42424		2	20.6	23.8	28	17.6	17	19.8	21	19	17.4	16.24	21		ZT18	5.40992	3.72061	3.68823	3.2929	9.34654	1.93801	2.12602	1.77541					150	392	368	204
		21	19.2	20.6	21.6	21.8	22.6	23.8	23.8	25	26.3	26.4	26.6		6.4	2.99401	-12.2699	-2.84091		3	20.9	20.7	25.9	15.6	14.5	21.2	17.8	21.76	19.6	20.2	17.8			HFN												133	348	219	197
		21	20.2	22.2	22.4	23.2	24	25	25.8	26.8	27.2	27.4	27.2		-3.7594	-8.99471	-15.9091	2.32558			HFN												ZT6	1.41701	2.84643	3.42528	1.39338	1.70935	1.27744	0.89126	0.865854	1.08943				128	379	261	157
		18.8	22.4	22.8	22.6	23	24.2	25.2	25.8	27.2	28	28.2	28.6		6.4	28.5714	-14.4279	2.80899		-3	16.2	15.8	20.1	19.5	19.3	18.6	20.2	17.32	18.36	17.48	16.72		ZT18	1.12758	2.53337	0.820437	2.28529	1.94817	2.20224	1.85163	1.25203	2.24289				135	406	283	170
		19.6	21.4	22.6	24	24.8	25	26.6	26.8	29.2	30	29.8	30.4		3.90625	28.8591	-5.20833	6.06061		-2	35.6	17.3	21.6	16.8	16.8	22.8	19.7	16	18.52	16.88	20.08			HFN23												122	427	315	182
		22.6	20.6	20.8	21.8	22	22.2	23.4	23.6	24	25	25.4	25.6		8.06452	-4.51613	-1.64835	1.81818		-1	25.6	17.9	18.4	33.7	15.7	15.1	22.4	21.48	18.56	16.08	17.8		ZT6	1.54105	1.51152	4.2404	4.71884	4.23657	3.67788	3.83872						99	287	220	180
		18.6	19.8	19.8	20.6	21.2	23.2	23.8	24.2	24.4	24.8	25	25.2		-3.78788	25	9.25926	4.7619		1	19.5	17.8	17.2	14.7	18.1	17.3	17.5	33.04	31.6	15.88	19.08		ZT18	7.11695	2.58653	8.32782	7.75487	6.08033	8.52902	7.7498						142	445	356	245
		21.2	21.4	21.6	22.4	23.6	24.2	25.6	26	26.8	27	27.2	27.8		2.27273	8.21918	-26.0638	4.14201		2	20.4	16.2	18.4	21.7	15.1	19	21.7	15.6	16.4	16.4	14.96															141	476	411	231
		18.8	20	20.6	21.2	22	22.4	23.8	24.2	25.2	25.6	26	26.2		12.069	3.52941	8.96552	0.591716		3	19.9	16.4	17.5	18.9	16.6	20.1	21.8	18.52	20.2	17.28	15.32
		19.4	22.4	23.8	24	24.6	25.2	26	26.4	27	27.2	27.8	28		4.51128	17.284	-2.55102	2.22222			HFN23																									HF
		19.2	22	22.2	23.8	24.2	24.8	26	26	27	27.4	28	27.8		0	28.6624	-9.67742	2.97619		-3	14.9	15.7	14.2	16	14.1	16.4	15.2	18.8	20.7	20.2	17.2															0	15	30	60
	HF	18.6	21.8	23.2	25	26.6	28.2	29.6	30.4	32.8	33.8	34	34.8		0.740741	1.82927	3.08642	2.76243		-2	15.2	18	17.8	17.8	16.9	15.9	33.6	13.52	17.12	16.08	16.8															179	394	428	304
		19.6	24.2	25.4	26	29	34.6	35.6	36.6	38.2	38	38.8	42		3.0303	-7.97872	-7.65027	4.87805		-1	19.2	22.2	19.4	17.9	21.4	18.7	18.8	15.56	17.72	16.88	17.2															163	296	338	288
		21.4	23.8	25.8	27.4	28.6	30.6	30.4	31.6	33.4	33.4	33.6	34.2		3.10078	16.4706	-1.08696	12.8964		1	17.5	15.8	17.3	17.5	17.6	19.6	18.9	14.24	15.16	18.92	16.12															179	405	417	302
		20.2	24.6	26	27.6	32	34.6	34	34.2	35.8	36.6	37.8	38.2		-3.67647	7.33945	2.91262	6.58683		2	16.1	19.3	17.6	18.7	18.5	20.2	14.8	14.72	16.48	17.76	17.2															147	422	451	338
		21.4	24.8	27	28.6	31.2	33.2	34	35.2	35	36.4	38	38.8		-2.96296	-3.10881				3	16.8	17.1	14.6	14.7	17.6	20.5	13.9	15.64	17.4	18.4	19.88															176	498	523	487
		19.8	22	25.6	27.4	29.4	30	30.4	31.4	33.4	33.6	33.8	34.4		3.97351	9.39227																														186	421	584	328
		21.2	23	24.2	26.2	27	29.2	32	32.6	34.2	35	35.4	37		0.75188																															210	369	590	402
		21.6	22.8	24.8	26.2	27.8	31	32.2	32	33.6	34.8	35	36.8		2.96296																															172	336	406	565
		19.4	24.2	25.8	27.6	29	31.4	32	33	35.8	36.4	36	38																																	124	468	478	404
		19.8	24.6	25.6	28	28.6	30.8	31.2	31.8	33.2	33.8	34.6	36.4																																	206	527	410	410
		18.6	22.4	24.8	26.8	27.8	32.8	32.2	33.2	34.6	34	34.8	35.6
		20.6	23.2	25.2	27.6	29	31.8	33.2	34.2	34.8	34.8	35	36.2																																	HFN
		19.2	22.8	25.8	27	28.2	32	32.8	33	34.2	35	35.4	37																																	0	15	30	60
		19	23.8	26	27.8	29.6	33	33.6	34.2	35.8	36	36.4	37.8																																	195	393	350	301
		21.4	24.6	26.2	28.2	30	34.2	34.8	35	36.8	36.4	37	38.8																																	185	411	441	482
	HFN23	19.6	22.6	24.4	27.4	29.4	30.4	34.4	34.4	35.2	33.8	34	36.2																																	176	339	348	323
		21.4	25.4	27.6	30.2	31	32.8	35.6	35.6	38	36.2	36.8	38																																	190	487	518	422
		20.2	22.6	24.6	26.6	28.4	29.8	32	32	33.8	32	32.6	33.2																																	182	447	378	280
		19.6	22.6	24	25.2	26.8	28.2	31.2	31.2	33	30.8	31	32.2																																	187	355	413	334
		18.6	21.2	24.2	27	28.2	31.2	33.2	33.2	35.2	31	32	34.2																																	192	413	491	380
		19.4	22.8	25.4	27.4	29.8	31.8	34	34	35.6	32.4	35.2	36.6																																	194	401	474	423
		19.2	22.2	24.8	26.8	29	30.8	32.6	32.6	33	31.2	31.8	33.6																																	141	426	395	297
		19.8	23	24.8	26.8	27.8	30.4	32	32	33.6	34.6	35.2	35.2
		18.6	21.2	23.6	26.2	27.8	31.2	32.4	32.4	33.8	33.8	34	35.2																																	HFN23
		18.4	21.6	23.8	25.8	27.2	28.2	31.2	31.2	33.8	32	32.8	34																																	0	15	30	60
		21	23.6	25.4	27	27.4	29.2	30.8	30.8	36	35.4	36.2	36.8																																	146	405	413	340
		19	21.8	23.8	25.6	27	28.6	30.6	30.6	33.6	33.2	32.4	34.6																																	191	445	467	437
		21.4	24.2	26.4	28.8	29.4	31.4	34.4	34.4	36.2	35.2	36	37.2																																	163	368	401	352
		19	21.6	23.2	24.8	26	28	30.8	30.8	32.8	32.2	32.4	34.4																																	193	404	539	412
		18.6	21.4	23.4	25.4	26.8	29.2	31	31	33.4	33.6	34	35.6																																	151	558	550	405
																																														195	529	523	407
																																														155	410	451	340
																																														177	461	515	499
																																														Day 20
																																														CD
																																														0	15	30	60
																																														162	356	261	205
																																														177	368	323	252
																																														182	372	289	241
																																														186	400	384	215
																																														198	423	322	273
																																														147	429	308	198
																																														136	421	338	285
																																														116	298	370	205
																																														169	360	323	282
																																														140	364	207	226
																																														HF
																																														0	15	30	60
																																														205	454	389	401
																																														220	381	472	282
																																														223	549	514	489
																																														215	517	460	430
																																														230	537	519	413
																																														220	600	600	599
																																														140	310	249	184
																																														220	600	600	526
																																														170	457	384	356
																																														175	420	445	449
																																														HFN
																																														0	15	30	60
																																														141	374	350	312
																																														124	358	350	259
																																														141	426	395	297
																																														155	426	465	386
																																														129	346	408	293
																																														124	358	350	259
																																														129	346	378	293
																																														164	397	363	251
																																														170	401	375	296
																																														141	374	350	282
																																														HFN23
																																														0	15	30	60
																																														151	569	554	365
																																														173	499	433	321
																																														138	380	418	391
																																														142	412	428	320
																																														149	445	374	292
																																														159	472	460	351
																																														163	499	481	382
																																														154	461	422	367
																																														171	443	438	373
[truncated: 68 more columns]

## Sheet: Figure S5
	S5A, S5B					S5C																		S5E						S5F							S5G							S5I
	ZT0 HFN23	NAD+ R1	NAD+ R2	NAD+ R3		WEEK	-3		-2		-1		1		2		3				ZT	Insulin (ng/ml)			CD	HF	HFN	HFN23			0 min	15 min	30 min	60 min	120 min			0 min	15 min	30 min	60 min	120 min		ORO					Diameter of the drops (nm)
		15.2993	12.8455	14.1822			FOOD INTAKE	n	FOOD INTAKE	n	FOOD INTAKE	n	FOOD INTAKE	n	FOOD INTAKE	n	FOOD INTAKE	n		HFN23	0	2.48612		ZT4	141	205	141	134		CD	128	379	261	157	117		CD	151	149	103	112	118		CD	HF	HFN	HFN23		CD
		23.0242	22.0734	24.2556		HF	76.2	6	90.8	6	93.8	6	90.8	6	96.4	6	98.4	6			0	3.33077			147	220	124	151			135	406	283	170	119			137	124	110	111	119		0.93	16.02	4.62	1.35		7
		18.2185	21.082	18.1953			113.2	5	154.8	5	106.2	5	102.4	5	138	5	114.6	5			0	3.42528			116	223	141	173			122	427	315	182	125			124	120	108	107	115		0.7	12.72	17	1.57		17.8
		20.8621	22.8422	23.5985			128	5	116	5	61.4	5	100.62	5	95	5	73.8	5			0	3.63201			140	215	194	138			99	287	220	180	103			147	122	120	90	111		1.17	32.86	7.89	0.56		69.478
		15.6939	21.3139	23.1986			87.4	5	87.4	5	79.6	5	83.8	5	87	5	98	5			0	1.89545			136	230	155	142			142	445	356	245	100			131	132	101	113	116		1.13	42.86	4.54	9.9		97.857
							89.2	5	97.6	5	84.4	5	87.2	5	81.2	5	61	5			6	1.54105			165	161	129	149			141	476	411	231	131			125	121	94	101	129		1.06	14.99	1.84	12.87		111.8
	ZT6 HFN23	NAD+ R1	NAD+ R2	NAD+ R3			98	5	105	5	100	5	105.8	5	105	5	79	5			6	1.51152			150	220	135	139		HF	186	421	584	328	298		HF	150	234	171	172	193		1.04	22.31	3.66	4.4		92.67
		10.1466	16.1378	17.0964			88	4	75.2	4	40.4	4	110.2	4	87.4	4	90.8	4			6	4.2404			133	220	128	142			210	369	590	402	281			196	234	243	233	167		0.91	16.82	7.23	18.86		30.762
		11.0285	16.0233	14.3994			100	6	101.4	6	100.4	6	101	6	93.2	6	88.2	6			6	4.71884			136	170	133	166			172	336	406	565	126			174	255	207	220	215		1.06	21.47	7.19	12.55		28.896
		15.6843	18.1245	17.4994			49.8	3	45.3	3	53.2	3	54.9	3	72.4	3	67.5	3			6	4.23657				175					124	468	478	404	138			190	281	235	239	219		1	34.38	4.78	13.49		121.198
		15.034	16.4699	18.0585			60	4	85.7	4	79.3	4	85.7	4	75.4	4	69.1	4			12	2.99409		ZT16	133	217	158	147			206	527	410	410	244			190	261	195	209	193
		13.4217	19.4571	17.5758		HFN	106.6	5	80	5	107.4	5	165.2	5	78	5	62.6	5			12	2.34436			139	196	172	135			172	600	537	427	293			186	242	238	231	207
							91.8	5	92.6	5	92.8	5	158	5	82	5	71	5			12	0.294743			153	225	155	155		HFN23	146	405	413	340	209		HFN23	180	205	223	256	208
	ZT12 HFN23	NAD+ R1	NAD+ R2	NAD+ R3			87.4	5	84.4	5	80.4	5	79.4	5	82	5	86.4	5			12	3.17129			157	179	153	139			191	445	467	437	320			161	261	238	141	189
		14.1037	15.8318	19.2133			98.6	5	100.4	5	89	5	95.4	5	74.8	5	76.6	5			12	1.87773			138	184	141	131			191	564	600	526	384			179	245	228	212	201
		14.6406	17.1129	14.9372			94	6	105	6	98	6	107.8	6	94.4	6	94	6			18	7.11695			136	171	178	141			193	404	539	412	273			185	279	157	166	145
		12.8783	12.4344	12.8917			40.4	2	39	2	37.6	2	43.2	2	38.6	2	43.2	2			18	2.58653			139	172	142	139			151	558	550	405	205			168	219	197	219	212
		15.6125	16.3198	16.5209			46.2	2	44	2	42.8	2	44.4	2	41.4	2	42.2	2			18	8.32782			149	189	150	160			195	529	523	407	192			185	223	194	215	185
		17.911	21.1346	14.5576			32.5	2	150.6	7	148.8	7	122.1	7	132.5	7	131.2	7			18	7.75487			140	192	161	141
							20.2	1													18	6.08033			141	191					0 min	15 min	30 min	60 min	120 min			0 min	15 min	30 min	60 min	120 min
	ZT18 HFN23	NAD+ R1	NAD+ R2	NAD+ R3			38.6	2												CD	0	0.802717			140	187				CD	124	374	278	197	128		CD	128	121	101	110	123
		14.1563	13.2326	12.6726		HFN23	74	5	67.6	5	77.8	5	51.2	5	73.6	5	78.2	5			0	2.19669			131	186					111	169	263	184	120			142	124	106	107	115
		15.0926	16.0487	13.1267			83.4	5	80.4	5	84.4	5	69.6	5	88.8	5	87	5			0	0.37153			135						135	385	348	215	134			131	127	122	119	125
		11.6437	14.9584	11.3848			76	5	85.6	5	88.6	5	60.8	5	82.4	5	87	5			0	1.09833			115						187	271	228	155	87			133	143	107	112	129
		14.5064	11.1659	9.77095			76	5	79	5	86	5	70.6	5	86	5	84.4	5			6	0.578263			149						110	393	391	213	114			141	144	98	115	119
		15.8401	14.5343	17.6334			78.8	5	134.4	7	137.6	7	94.6	6	105	6	104	6			6	0.708333			200						109	343	300	202	124			140	97	112	114	113
							38	2	70.2	4	76.8	4	74.2	4	80	4	78.6	4			6	0.879504			165					HF	158	432	338	225	135		HF	155	162	146	153	147
							65.8	4	88.8	5	90.2	5	86.8	5	94.6	5	96	5			6	0.755464									225	600	564	535	285			166	155	143	150	151
							78	5	46.2	2	48	2	44.2	2	48	2	44.8	2			6	0.590077									115	490	284	206	89			197	185	163	184	178
							44	2													12	0.277023									169	527	600	600	478			143	164	164	149	158
																					12	1.03898									128	258	224	388	153			165	144	114	152	157
																					12	1.00945									208	559	538	416	261			153	152	143	142	143
																					12	0.574367								HFN23	130	443	400	340	150		HFN23	153	168	198	203	161
																					18	1.96043									143	418	471	386	202			150	147	159	139	148
																					18	1.6769									168	600	513	386	242			144	142	143	175	145
																					18	2.41524									137	435	455	313	176			143	127	131	127	147
																					18	3.66155									128	538	446	346	147			163	143	128	168	143
																				HF	0	3.42528									137	600	413	460	202			156	144	133	158	166
																					0	5.06734
																					0	1.52333									0 min	15 min	30 min	60 min	120 min			0 min	15 min	30 min	60 min	120 min
																					0	4.9788								CD	99	360	260	182	119		CD	139	114	128	132	129
																					6	4.43532									141	235	259	194	132			142	116	108	103	128
																					6	5.36267									116	298	370	165	118			154	113	106	117	111
																					6	3.75015									140	364	207	226	168			104	93	109	89	121
																					6	1.90136									136	378	315	197	117			137	84	61	85	111
																					6	2.32073									147	429	308	198	149
																					12	5.22091								HF	220	600	600	599	387		HF	184	192	200	165	178
																					12	4.22268									140	310	249	184	131			148	200	176	162	180
																					12	1.73006									220	600	600	526	486			180	233	186	175	190
																					12	4.09688									170	457	384	356	169			161	212	199	192	202
																					18	5.40992									175	420	445	449	259			137	166	129	122	110
																					18	3.72061
																					18	3.68823								HFN23	151	569	554	365	250		HFN23	159	100	116	130	157
																					18	3.2929									173	499	433	321	291			131	144	143	134	140
																					18	1.36385									138	380	418	391	244			128	165	159	163	155
																															142	412	428	320	297			145	120	197	172	140
																															149	445	374	292	239			123	168	151	161	151
[truncated: 3 more columns]

## Sheet: Figure 6
	6A											6B						6C											6D						6E										6F
																																					Cpt1a	Cpt2	Acot2	Crat	Acaa1b	Acsm1	Echs1				Acox1	Abcd1	Slc27a2
												pAKT/AKT																	pmTOR/mTOR						CD	ZT_0	0.577352	0.58573	0.354738	0.629087	0.743479	0.629904	0.735336		CD	ZT_0	0.726752	0.548952	0.701033
													0	6	12	18														0	6	12	18				0.951004	1.16337	0.252582	0.865336	1.081	0.935107	1.38173				1.09394	1.0979	1.26361
												HFN	0.985794	1.09622	1.73164	1.35998													HFN	0.972102	0.702638	0.546065	1.24585				0.890398	0.571691	4.11195	0.976933	1.28999	0.492502	0.582962				0.843544	1.2056	0.477163
													1.36415	1.51696	2.67439	1.42693														1.05332	0.564046	0.533637	0.268665				1.42654	1.72107	0.200243	1.74876	0.93133	1.69138	1.42551				1.42853	1.36581	1.59389
													0.822015	0.914095	1.97805	1.0057														0.170414	0.476819	0.698239	0.664304				1.1547	0.958139	0.0804828	0.779884	0.9542	1.2511	0.874466				0.907227	0.781736	0.9643
													0.828045	0.920801	1.88637	1.04828														1.80417	1.70637	0.741506	0.703127			ZT_6	0.658622	0.40565	0.208024	0.295521	0.435989	0.439277	0.505742			ZT_6	0.389457	0.377553	0.47882
																																					1.62735	1.33174	0.236486	1.35316	1.28108	0.282868	1.70701				1.31452	2.11367	2.22307
												HFN23	1.72949	1.64132	1.51452	1.40711													HFN23	1.16498	1.18764	0.998264	0.810281				1.92856	1.42238	0.257889	1.14182	0.824942	1.08915	1.09162				1.30092	1.01028	1.22057
													0.713555	1.16141	0.86587	1.50996														0.627057	0.775716	0.77978	0.708643				2.72739	1.73906	0.481239	0.940391	0.871978	1.66233	1.54379				1.47379	1.38968	2.27766
													0.677607	0.753296	1.11842	1.27205														0.617687	0.699369	0.946259	1.03764				3.44027	2.31869	0.747334	0.710217	0.81077	1.41245	1.69522				1.50999	1.38487	2.28557
													1.14199	0.800287	1.32156	1.11528														1.05041	0.815755	0.510473	1.03173			ZT_12	3.19878	2.40879	0.792688	1.70684	3.34583	2.0608	3.04507			ZT_12	2.84718	1.84645	3.35789
													0.89821	0.870738	0.870842	1.58432														0.873912	1.01418	0.83452	1.25856				3.13295	1.94303	0.458446	1.9203	1.62717	1.90951	2.12355				1.76484	2.5049	2.74642
														0.321999																	1.20978						4.03487	1.75724	0.517569	1.79792	1.88866	1.56721	1.81689				1.99244	2.39455	2.04564
																																					10.9096	4.58941	0.256108	4.72833	2.97392	3.89927	3.72302				4.13973	5.44432	5.19655
																																					3.18772	2.64507	0.00427406	2.45604	2.21509	2.58149	2.31574				2.66574	2.24973	3.51264
												pAMPK/AMPK																	p-S6K							ZT_18	1.15071	0.884729	0.314215	1.06905	1.21198	0.978201	1.24961			ZT_18	0.955638	1.22243	1.2419
													0	6	12	18														0	6	12	18				2.73686	3.49019	0.197486	3.42554	2.74606	2.3105	3.20756				2.75975	3.052	4.09128
												HFN	0.972102	0.522057	20.973	3.6215													HFN	1.14506	1.25118	1.38885	1.23326				3.00533	3.113	0.501675	3.14124	2.53566	2.35088	2.03704				2.39419	2.91754	3.31166
													1.05332	0.419084	20.4956	0.780971														0.975974	0.794903	1.38226	1.29735				4.30951	3.99531	0.776374	4.72833	2.83307	2.73815	3.04507				3.55423	3.46956	4.52386
													0.170414	0.354274	26.8176	1.93104														0.878966	1.09418	1.45596	1.26286				5.5694	4.1362	0.377572	4.14488	3.68679	3.51422	3.26362				4.85522	3.95795	5.05445
													1.80417	1.26783	28.4793	2.04389														1.07379	1.10289	1.45342	1.34252		HF	ZT_0	91.6157	7.93542	39.8035	47.2202	4.50761	4.2082	4.18862		HF	ZT_0	7.3083	25.8977	9.83247
																																					43.6383	6.26931	37.138	39.7073	4.93265	3.51422	4.27663				7.3083	17.5665	9.6971
												HFN23	0.986484	0.00648396	1.31705	2.40088													HFN23	1.62172	0.833009	1.39327	1.17176				43.6383	2.17092	23.9977	27.3095	2.62508	2.2866	2.72541				4.88899	13.3129	6.0526
													2.21439	5.97145	2.6052	1.72194														0.625744	1.38062	1.25447	1.0194				36.5683	4.63737	6.02025	23.5284	2.78439	2.37545	3.25233				4.24139	15.2396	6.20123
													1.35587	1.49611	3.19974	2.01361														1.76973	0.775198	1.85048	1.22126				62.5754	5.57243	17.3255	31.5886	3.39254	2.7572	3.15245				4.46771	17.4451	6.17977
													3.18509	1.08314	1.61853	1.37938														1.85676	1.69022	1.20288	1.53517			ZT_6	39.193	2.71944	5.53976	11.6829	1.41163	1.4027	1.49638			ZT_6	2.22613	8.63235	3.05793
													2.59212	0.511077	2.40661	2.04077														1.70397	1.1553	1.42717	2.19728				32.279	2.682	4.5625	16.8693	1.59921	1.69138	2.19083				2.43604	11.156	4.66719
														0.632228																	2.25327						53.725	3.67643	8.54348	19.1774	2.01721	2.13347	2.40573				3.38589	14.2684	5.01954
																																					89.4198	4.06515	14.7212	23.5284	2.88259	2.35904	3.07689				3.76992	24.416	5.39848
																													pRSK/RSK								104.512	6.4904	22.3906	38.8901	4.1767	3.37106	3.90812				6.54111	27.1853	8.042
																														0	6	12	18			ZT_12	263.658	14.9628	54.1851	94.7683	11.6105	7.50682	10.7889			ZT_12	19.7603	62.2392	23.1438
																													HFN	1.3775	7.74862	1.05685	1.83586				241.775	12.5386	105.042	100.52	12.7495	7.53289	10.0316				20.8148	43.5546	20.6426
																														1.2065	3.12898	1.68396	1.17503				172.15	10.2554	143.492	85.1144	8.18149	6.20402	6.80443				13.1732	52.5185	14.2961
																														0.715537	2.75752	1.20177	1.15398				185.789	13.3457	80.1608	70.0995	10.5003	8.59324	7.54999				16.3309	43.2537	19.9395
																														0.700463	2.86565	1.78221	1.78238				220.942	15.4369	114.947	109.238	14.5441	8.89628	9.49044				17.1429	52.8838	18.7336
																																				ZT_18	42.7402	3.17841	40.6399	26.0161	2.48348	1.39784	2.19843			ZT_18	3.60384	13.0389	3.45229
																													HFN23	3.11119	3.70772	2.84814	0.651841				50.6511	5.10994	34.2926	25.5691	4.27927	3.15623	2.97208				5.07897	13.1752	5.28738
																														1.40136	4.14227	3.09014	1.38244				50.6511	6.55823	29.0371	33.5056	4.27927	3.60051	3.84098				6.60948	14.0233	8.47113
																														3.26633	1.52893	3.90198	1.29924				36.4418	6.40104	13.4994	39.433	5.86595	4.03677	4.55192				7.25782	19.4912	8.55966
																														3.5854	1.26817	2.72691	1.02381				67.5331	9.11541	42.073	50.6093	6.97582	4.3869	5.45083				9.98343	25.8977	10.5382
																														10.1993	3.00626	4.58732	0.503116		HFN_ZT11	ZT_0	43.0375	3.99531	8.30986	17.8931	1.41653	2.6818	2.52533		HFN_ZT11	ZT_0	6.18827	18.3124	4.43076
																															3.88762						8.26791	1.90304	3.84991	11.1683	1.01562	1.42722	1.78568				2.34492	7.97096	3.50048
																																					23.0632	5.05709	7.03634	20.9857	2.77476	3.27888	3.40222				5.85446	14.2684	6.0526
																																					32.1673	4.62133	10.8892	24.7839	2.5533	2.31852	2.22912				4.68983	12.2504	4.46158
																																					19.1268	2.51108	11.5101	12.6523	1.9757	1.54029	1.56534				2.11336	10.0196	3.28878
																																					16.4216	2.96557	16.5049	17.0457	1.74396	1.67389	2.10888				2.44449	10.0893	4.61891
																																				ZT_6	35.3227	2.77658	7.01199	10.1706	1.34477	1.6797	1.52782			ZT_6	1.89807	8.39629	3.8173
																																					28.198	2.92474	17.2058	17.8931	3.0364	2.1783	1.68936				3.45704	17.3246	4.88228
																																					6.73894	0.775558	10.927	9.23001	0.309361	0.417024	1.5927				0.754993	7.06041	3.0792
																																					0.753941	0.238706	1.35644	1.88731	0.220273	0.327191	0.702941				0.298238	2.69401	0.878159
																																					6.60026	1.24255	9.5125	9.23001	0.573301	0.338729	1.63748				0.749778	8.1667	2.89298
																																					35.8158	4.12189	10.7021	22.57	0.81077	0.746494	2.48195				1.25226	14.4175	3.92462
																																				ZT_12	50.827	6.26931	25.366	43.4514	2.28527	1.94963	5.05067			ZT_12	5.93618	36.6249	10.6115
																																					54.0987	12.452	63.7708	59.7693	3.32272	2.07513	6.26135				3.43316	49.0015	12.5321
																																					97.513	8.98991	73.2534	75.1308	5.90675	3.39451	7.92535				5.27633	44.4698	18.2213
																																					40.1554	5.97239	47.6639	54.619	1.89522	1.25981	4.48925				5.97747	31.012	9.96973
																																					31.9451	3.62582	42.073	39.9835	1.21619	0.743911	7.09339				4.56159	37.9165	17.2384
																																					64.7821	9.24266	67.8757	72.0702	2.44929	3.0593	6.94741				5.13205	49.6855	18.0954
																																				ZT_18	46.2866	9.47941	51.3503	73.5846	7.88259	5.15577	6.17515			ZT_18	12.0686	35.0114	10.4292
																																					81.7146	7.58583	56.2907	49.3963	4.27927	4.52589	5.43197				10.9627	40.3572	12.4455
																																					93.2171	10.3626	44.012	71.3248	7.98539	6.18255	6.87555				14.0699	23.7483	12.6631
																																					91.6157	9.5025	43.8597	76.1796	7.95777	5.00442	6.43738				11.7089	37.2651	14.955
																																					97.8515	9.60182	58.0742	69.857	8.44071	4.98711	6.15379				10.5893	41.7804	14.3956
																																																36.752	13.1096
																																			HFN_ZT23	ZT_0	14.3953	1.87684	4.54671	4.38122	0.0837576	0.675114	0.710287		HFN_ZT23	ZT_0	0.919892	1.93825	3.83056
																																					15.5358	4.0231	8.48447	7.52312	0.214993	1.00919	1.41076				1.80192	2.64772	6.22276
																																					21.8191	6.26931	20.7469	14.0386	0.321383	1.3409	2.24463				3.20325	4.0132	10.3213
																																					13.4779	3.14554	6.27591	4.77775	0.152551	0.672778	1.14987				1.27857	1.99966	5.10728
																																					10.1087	2.76697	5.25913	5.46921	0.193763	0.548363	1.03274				1.28301	2.18064	4.3096
																																				ZT_6	5.60814	2.32674	1.54202	3.25201	0.0685055	0.708678	0.626973			ZT_6	0.919892	1.33307	3.77782
																																					4.32447	1.88336	0.763037	3.06595	0.0447293	0.649861	0.480123				0.685171	1.15649	3.58644
																																					6.83302	3.03839	6.27591	7.24172	0.162371	0.677458	0.790849				1.09774	1.55806	4.44614
																																					6.46443	2.31869	1.23956	3.49752	0.0840484	0.658933	0.624804				0.86726	1.10938	2.77513
																																					8.38333	3.0915	7.86161	8.17564	0.24868	0.60007	0.983826				1.3656	1.73478	4.58701
																																					2.58923	1.26866	0.479574	1.82302	0.0273439	0.450064	0.337153				0.286089	0.566345	1.89547
																																				ZT_12	30.8569	12.8021	21.6279	34.3284	0.848134	2.25512	3.26362			ZT_12	5.69437	9.03017	18.4757
																																					24.8905	11.4582	5.5206	19.4451	0.228832	2.79569	2.27596				5.20369	7.13421	18.2213
																																					25.8577	13.2996	6.96356	19.111	0.237725	3.75341	2.58735				4.97445	6.14645	17.2982
																																					31.0716	13.532	37.138	23.1242	0.4771	2.6818	3.49787				5.23989	7.69944	19.3942
																																					18.6038	10.3267	9.15668	22.4919	0.522088	2.14831	2.50789				3.62891	5.0098	13.525
																																				ZT_18	7.66095	2.37563	2.55766	4.92913	0.125205	0.454768	0.640147			ZT_18	0.834819	1.19313	3.54935
																																					12.4885	2.95531	3.81009	6.94672	0.126514	0.672778	0.807467				0.85532	1.90495	5.47384
																																					7.00081	1.51394	1.51029	3.32034	0.0675624	0.323806	0.534579				0.496387	0.792648	2.3909
																																					1.7321	0.629949	0.373667	0.898962	0.0107268	0.114087	0.0954888				0.176108	0.207294	1.08866
																																					7.2477	2.24748	1.9654	3.25201	0.0849268	0.563779	0.458971				0.888557	1.45877	3.24351

## Sheet: Figure S6
	S6A						S6D					S6E
	AKT
		0	6	12	18				`Rplp	Tbp				Mt1	Mt2	Lcn2
	HFN	1.08225	1.14729	0.6787	1.03792		CD	ZT_0	1.29485	1.27801		CD	ZT_0	1.77224	0.529437	0.380023
		0.843366	0.894048	0.967621	1.06674				0.921962	0.971911				1.10617	1.65008	1.84569
		1.00183	1.06203	0.968604	1.0834				0.559721	0.668452				1.41478	2.03853	1.21349
		1.07256	1.13701	1.73665	1.12094				1.10403	0.965197				0.441528	0.492273	0.71161
									1.11944	1.11643				0.265278	0.28968	0.84919
	HFN23	1.06713	0.913981	0.74976	0.907164			ZT_6	1.72788	1.36973			ZT_6	0.367439	0.349298	0.481017
		0.857197	1.10974	1.01395	0.956384				0.951173	1.05621				0.852976	0.918615	0.520929
		1.11382	1.09618	1.30951	0.925314				0.698717	1.19723				0.234162	0.356638	0.286014
		1.06489	1.04674	0.982482	0.887263				1.59968	1.05621				1.09094	1.02992	0.568077
		1.13315	0.94412	1.12382	0.962912				1.88921	1.40824				1.44451	1.7142	0.76799
			0.963146					ZT_12	0.973941	0.431938			ZT_12	2.64924	1.76851	1.03108
									0.629719	0.526278				1.65356	1.50789	1.08234
	AMPK								0.443738	0.548626				2.48041	2.05271	0.906991
		0	6	12	18				0.772592	0.803236				1.06849	1.1913	0.910139
	HFN	0.788152	0.957642	0.96402	1.08633				1.17103	2.31963				0.986627	1.15471	0.668574
		1.11375	1.13974	1.20469	1.07418			ZT_18	0.825179	1.37926			ZT_18	0.312207	0.388916	0.97885
		1.13242	1.54207	1.10884	1.19385				1.59968	2.11427				0.795854	0.761825	1.91741
		0.965677	1.16225	1.08912	1.1175				0.706019	1.24948				0.556933	0.987965	1.87145
									0.836698	0.965197				0.526891	0.660913	1.29608
	HFN23	1.1693	1.04386	0.987865	1.01356				0.470667	0.645682				0.601058	0.698597	1.80771
		1.08102	1.10532	1.13834	1.26465		HF	ZT_0	1.33125	0.849035		HF	ZT_0	0.771414	1.0443	2.4354
		1.05901	1.12193	1.38654	1.28336				1.225	0.749446				1.30638	1.55028	6.33858
		1.17748	1.19944	1.20112	1.1746				1.19694	1.30939				0.478164	0.688979	1.73407
		1.19028	1.10644	1.25334	1.04459				1.53984	0.999235				0.341647	0.375668	0.858065
			1.12318						1.07873	0.982069				2.04993	2.81382	8.53955
								ZT_6	1.27702	1.27359			ZT_6	0.376462	0.468958	1.57916
	mTOR								1.10403	1.1281				0.650931	0.601873	1.2476
		0	6	12	18				1.3926	1.21748				0.537962	0.55192	0.530035
	HFN	0.788152	0.90203	0.925359	1.04206				1.51864	1.1518				1.47486	1.48199	24.0699
		1.11375	1.07355	1.15638	1.03041			ZT_12	1.1915	0.647924				0.776779	1.05887	2.21017
		1.13242	1.45252	1.06437	1.1452				0.64295	0.381273			ZT_12	4.0016	3.59884	4.49761
		0.965677	1.09476	1.04544	1.07196				0.902988	2.06895				11.1238	12.7509	10.2971
									1.18327	0.450281				9.22518	9.14214	18.6895
	HFN23	0.864602	0.967443	0.991251	0.958013			ZT_18	1.70265	1.44355				2.13698	2.00351	7.08201
		1.05091	1.20715	1.09006	1.18509				1.38778	1.46297				4.94365	4.3245	10.2259
		1.36578	1.11682	0.975063	1.05277				1.38778	1.36027			ZT_18	2.05705	3.22105	21.5432
		0.930569	1.16794	1.37103	1.09324				0.5062	0.965197				1.94609	2.20004	4.59212
		1.06251	1.07572	0.926429	0.996976		HFN_ZT11	ZT_0	1.66184	1.01318				0.41196	0.534971	1.44309
			0.800449						1.06273	0.995778				1.34311	2.14731	4.32938
									0.931598	0.728952				1.78457	2.66204	8.19168
6B	RSK								1.33396	1.57887		HFN_ZT11	ZT_0	66.9762	76.7733	294.916
	HFN	1							1.40228	1.72775				3.10712	2.05984	135.689
		1.40562							1.18327	1.50932				1.64214	2.31744	28.5251
		1.48372						ZT_6	0.961114	1.5041				0.700073	0.994837	21.0268
		1.63659							1.17103	0.882028				0.491607	0.66551	5.40449
									1.21573	0.938804				0.41339	0.424116	3.35
	HFN23	1.41743							0.780667	2.23286			ZT_6	0.5002	0.645072	1.59015
		1.75881							1.14296	1.5041				3.23906	2.91305	10.0155
		1.36506						ZT_12	0.805401	0.942952				0.453941	0.462502	1.86498
		2.08496							0.881345	0.612973				0.611564	0.672465	1.49398
									2.35019	1.90382				0.633131	0.388916	0.520929
									1.46183	0.869885				0.795854	0.767124	2.29606
									0.625369	1.40864			ZT_12	20.7577	26.956	3.04019
									1.04448	0.728952				10.3789	63.478	2.85632
								ZT_18	0.872229	1.48854				24.0102	34.596	5.47994
									1.86966	1.52509				35.3975	51.0038	18.0529
									0.906123	1.10488				275.437	317.923	144.423
									1.14693	1.77018				16.1737	19.8702	7.33176
									0.571482	0.433438			ZT_18	16.2298	5.60818	79.2951
									1.60523	1.08334				10.4511	5.21451	15.8253
							HFN_ZT23	ZT_0	1.18738	1.05988				11.556	10.8343	32.2038
									0.967799	0.975285				3.65679	2.05271	15.5534
									0.573466	0.617237				11.758	2.89293	11.7465
									1.21233	1.09346				9.85309	4.16274	39.9233
									1.44671	1.33228		HFN_ZT23	ZT_0	18.9691	115.563	32.3156
								ZT_6	1.19564	1.56254				1.24451	9.39916	20.5941
									1.37819	1.49889				2.22773	14.3456	14.4616
									1.6108	0.820114				0.503679	2.61631	3.7559
									1.25074	1.27359				6.94308	63.2298	11.268
									1.472	1.61765			ZT_6	7.54529	52.4377	57.8466
								ZT_12	0.906123	0.739128				19.4349	132.287	116.902
									0.754075	1.04528				0.190859	1.0335	3.94263
									0.954253	0.770516				0.141667	1.02636	5.85293
									0.783377	0.971911				0.183719	1.02281	2.4354
								ZT_18	1.60523	0.995778				0.0629599	0.39985	3.50438
									0.857245	0.794928			ZT_12	343.836	3498.53	14.6635
									2.14768	1.45286				296.231	3710.84	1063.17
									1.34051	1.07095				152.808	1576.52	1096.86
										0.739128				161.953	14.4453	485.78
													ZT_18	0.605239	1.40691	2.57426
														0.277503	1.45149	1.16406
														0.572591	1.1749	2.09095
														0.271792	1.36371	1.51483
														33.0271	30.327	90.771

[truncated: 5 more sheets: Figure 7, Figure S7, Figure 8, Figure S8, Figure S9]
